# Supplementary material for: Predictive value of serum apolipoprotein panel (ApoA1 / ApoA2 / ApoA4) as a biomarker for individual radiosensitivity
Source: Lipids Health Dis. 2026 Jan 26;25:61. doi: 10.1186/s12944-026-02868-8 (PMC12918045; doi:10.1186/s12944-026-02868-8)
Supplement: Supplementary file 1 — Supplementary Material 1. [file 12944_2026_2868_MOESM1_ESM.xlsx]

## Sheet: Supplemental Table 1
Supplemental Table 1. Differentially Expressed Proteins between Non-Survivors and Survivors in the Training Cohort (n=60)
Accession	Gene Symbol	SV2-412	SV2-415	SV2-420	SV2-421	SV2-423	SV2-432	SV2-433	SV2-434	SV2-436	SV2-438	SV2-439	SV2-440	SV2-444	SV2-446	SV2-447	SV2-454	SV2-461	SV2-462	SV2-469	SV2-473	SV2-474	SV2-477	D21-403	D21-404	D21-405	D21-407	D21-410	D21-411	D21-413	D21-414	D21-416	D21-426	D21-427	D21-437	D21-442	D21-443	D21-448	D21-451	D21-463	D21-464	D21-465	D21-468	D21-470	D21-479	D22-401	D22-408	D22-418	D22-429
A0A087WPJ1	1700017N19Rik	53.5067	53.5067	53.5067	53.5067	53.5067	53.5067	53.5067	53.5067	53.5067	53.5067	53.5067	53.5067	53.5067	53.5067	53.5067	53.5067	53.5067	514.376	53.5067	53.5067	53.5067	53.5067	26160.4	7242.28	16865.2	20345.1	53.5067	6474.24	40526.8	10271.6	7513.81	23671.3	25224.6	15359.5	20720.9	15366.1	12885.8	24536.3	3067.9	10217.3	18804.3	15452.3	53.5067	19383.6	12537.1	14590.8	14676.9	20662.1
Q62237		53.5067	20608.4	53.5067	12923.7	27102.7	29093	15390.1	13781.4	17148.8	53.5067	11764	14370.1	25205.9	48042.5	21441.2	43817.2	46552.2	70501.2	65793.1	67419.2	28605.5	36359.7	75360.9	152004	85828.3	167582	40309.3	162690	100326	109096	44464.6	93711.6	63798.7	88619	93211.9	93985	102968	99039.1	40150	114672	129149	74926	232030	71549.4	62129.2	44717	71003	82077.2
Q3TIJ9	Actb	88747.9	62565.3	76210.4	83621.3	78861.2	80057.7	64203.6	76977.1	81263	62690.7	71613.1	30496.6	24550.9	50373	54297.3	44642.8	89063.5	91328	91876.8	109611	59641.1	42032.3	53.5067	63446	36431	27458.9	27159.4	38489.4	13807.9	73167.6	49098.2	28474.3	11474.5	59697.1	36157.5	24097	56662.8	26106.1	53987.3	16678.1	29103.1	55994	16708.4	11271.4	29385.8	53.5067	26950	53.5067
B7ZNU6	Krtdap	53.5067	63220.8	17349.5	55905.1	45743.8	53892	78206	60962	46644.9	60019.2	52900.5	20461.2	13462.1	25553.1	19066.9	22709.7	30816.2	38467	27509.9	18219.5	16514.9	19078.6	14347.6	53.5067	33227.1	53.5067	5541.93	53.5067	14992.4	23961.7	53.5067	53.5067	53.5067	31160.5	11789.5	11806.4	53.5067	15444.9	29201.8	9481.43	9635.6	34853	53.5067	12229.2	53.5067	53.5067	53.5067	15595.4
Q8BFR2	Fstl5	53.5067	20094.4	5733.91	53.5067	9495.56	53.5067	53.5067	53.5067	53.5067	53.5067	9405.94	36204.1	26447.8	43477.7	40639.7	26837.9	11000.1	15265.6	11978.3	3328.53	48867.4	50486.1	43323.9	55005.2	28184.5	50268.6	23504.7	14053.1	93594	36546.7	35138.3	67124.2	71314.2	57397.5	47259.3	37533.8	51122.6	39620.1	45561.6	40197.6	62652.7	78641.9	62558.9	89562.1	54996.5	33209.8	58645.9	96236.8
P09813	Apoa2	762788	1.67576e+07	1.05936e+07	1.73945e+07	1.67046e+07	2.11427e+07	2.45006e+07	1.67287e+07	1.90529e+07	1.88697e+07	1.62375e+07	1.19735e+07	9.36804e+06	1.04605e+07	1.02259e+07	1.34726e+07	1.77265e+07	1.37484e+07	1.2137e+07	6.72244e+06	1.19305e+07	9.81702e+06	7.0769e+06	8.94622e+06	9.84762e+06	9.88004e+06	1.01998e+07	8.4674e+06	6.7305e+06	1.11e+07	1.10446e+07	8.11139e+06	7.13747e+06	1.17206e+07	8.34637e+06	9.61915e+06	1.01337e+07	8.28195e+06	8.68221e+06	6.48812e+06	6.67515e+06	7.89089e+06	7.15604e+06	7.92345e+06	8.12922e+06	4.86128e+06	8.35225e+06	9.98882e+06
Q9Z1R3	Apom	929583	1.40669e+07	8.09304e+06	1.22241e+07	1.50799e+07	1.36986e+07	1.42898e+07	1.22083e+07	1.52058e+07	1.30165e+07	1.68268e+07	1.03085e+07	1.01133e+07	1.10333e+07	1.01099e+07	8.59041e+06	1.39291e+07	1.13631e+07	1.12082e+07	5.36827e+06	9.83672e+06	8.0464e+06	6.91903e+06	7.15089e+06	1.12655e+07	1.03395e+07	9.55547e+06	8.04909e+06	5.76174e+06	5.44707e+06	8.25646e+06	7.44664e+06	4.24067e+06	1.03915e+07	7.61511e+06	5.47763e+06	9.04091e+06	7.48678e+06	8.19775e+06	7.02781e+06	5.77411e+06	7.10355e+06	6.91869e+06	6.94333e+06	6.51031e+06	4.91585e+06	3.63827e+06	4.89849e+06
S4R1B8	Bin2	53.5067	43084	20578.1	39213.4	51311.2	105627	51047.3	64727.7	47274.8	92262.8	18724.7	13437.5	53.5067	17332.9	25941.5	6961.83	21169.8	5886.01	18445.4	16460.1	17568.7	53.5067	13263.8	53.5067	17259.4	53.5067	25012.6	37130.7	53.5067	7018.92	53.5067	32904	53.5067	53.5067	9240.79	53.5067	53.5067	53.5067	53.5067	53.5067	53.5067	53.5067	14065.8	53.5067	53.5067	6162.69	18532.3	53.5067
Q9CR61	Ndufb7	22638.2	17683.2	63294	15668.3	7697.68	19031.6	8292.84	16506.9	7877.13	11239.8	8384.8	7905.33	7644.78	5082.99	7885.77	3737.57	53.5067	53.5067	9802.82	3351.23	53.5067	3111.7	2386.69	53.5067	4331.31	5331.74	53.5067	5657.83	53.5067	3139.92	53.5067	53.5067	4445.44	53.5067	4009.47	53.5067	3209.74	53.5067	4225.66	53.5067	53.5067	3980.25	4832.89	53.5067	53.5067	9306.23	53.5067	53.5067
Q5U405	Tmprss13	83761.1	293213	210027	268731	226874	385646	370130	352087	325710	582339	657099	413264	485036	783061	497636	627392	677127	349036	471508	398297	376420	403750	841417	762333	632462	565352	687475	994649	938154	642523	486719	529704	743672	466480	772886	1.26702e+06	346370	507138	427054	492925	899042	459647	796685	782044	943111	529950	643311	1.34991e+06
Q792Z1	Try10	107132	144969	144052	135292	154086	147203	129928	103518	145605	110528	320337	220731	138717	248803	231470	380975	245183	229552	394289	161282	234824	194460	209662	442067	228167	386876	273329	397910	374194	394018	253134	292942	337830	375113	399718	294435	278380	406763	304890	211599	383545	329595	357116	237314	380167	318486	256599	333879
A0A3Q4EI31	BC004004	53.5067	9463.28	53.5067	11454.2	9410.67	12594.3	22351.3	31095.6	20399.9	12749.1	17034.4	10999.9	6882.13	4825.19	13236.9	22864.7	19368.2	12745.9	12451.6	7356.91	13020.3	7041.04	53.5067	53.5067	8186.74	53.5067	53.5067	7225.31	53.5067	8737.29	10166	53.5067	53.5067	11091.1	4301.81	53.5067	53.5067	7086.39	6881.52	53.5067	53.5067	3498.16	9210.97	7178.37	5364.35	6116.18	6078.96	5308.63
Q00623	Apoa1	1.27267e+07	5.81891e+08	3.13563e+08	5.17952e+08	5.65327e+08	6.37576e+08	6.27058e+08	6.17979e+08	5.75546e+08	5.45314e+08	4.7613e+08	3.48123e+08	3.61048e+08	4.10441e+08	3.24423e+08	3.71359e+08	3.87278e+08	3.98756e+08	3.39722e+08	1.58236e+08	3.67353e+08	3.0604e+08	3.03073e+08	2.86959e+08	4.0971e+08	3.31038e+08	3.35067e+08	2.39991e+08	3.41148e+08	2.81494e+08	3.19516e+08	2.79148e+08	2.22095e+08	3.57136e+08	2.70234e+08	2.13848e+08	3.37786e+08	2.9057e+08	2.80972e+08	2.18763e+08	2.44692e+08	3.36165e+08	2.18693e+08	2.68344e+08	2.71733e+08	1.97525e+08	2.37801e+08	2.56778e+08
Q3UHA3	Spg11	444421	28952.8	39230.3	53.5067	53.5067	53.5067	16778.4	53.5067	5737.02	12035.4	42734.2	80372.7	51186.6	84802	99239.8	63508.2	30967	20625.2	53.5067	62783.3	92000.4	49844	118434	101241	60678.9	99841.7	38665.6	111103	196145	78097.8	80012	121158	206133	70619	184674	205112	95719.6	90823.3	41654.7	110387	76801.5	40858.7	98527.4	186582	84168	60472	121668	274760
Q99KJ8	Dctn2	19252.4	25621.2	13139.7	34034.7	28011	23158.6	30261.7	29401.8	33338.1	45026.8	24222.6	17711.3	27788.6	16331.1	18569.6	11686.9	14906.6	17327.1	10796.9	15384.9	14589.8	11403.6	13459.6	13255.8	26520.4	6087.83	13210.9	27601.6	4674.53	13442.6	13846	10058.8	8285.73	11736.6	10089.1	6847.21	25548.8	11237.1	14672.7	10155.7	7690.11	13329.4	13698.4	10947.9	9764.46	8172.02	10664.1	4579.04
Q3V2D2	Gm94	53.5067	40976.8	21723.2	36505.3	46511	78478	67777.5	56730.8	43242	60650.3	29448.7	15410.8	30630.8	18603.8	22686.9	9399.21	31759.5	36397.3	30025.6	16624.7	15387.5	10970.2	53.5067	53.5067	15719	20275.6	18014.1	10935.1	53.5067	15316.6	14945.9	15921.1	53.5067	20673.7	15125	9808.76	19516.7	12951	18916	17339.3	53.5067	26506.4	7893.67	20746.1	53.5067	6508.59	53.5067	17591.4
Q3V0Y1	4930415L06Rik	53.5067	189248	81043.5	104087	171862	168818	180810	113960	179280	98146.2	83835.7	75468.5	75581.4	70333.9	63574	73465.9	97782.5	80809.7	61526.3	31379.4	90723.4	61693.3	47146.6	52874.2	104183	54800.1	44690	43335	16186.2	36737.5	50822.3	18885.8	38321.6	49121.8	60857	42442.1	81929.8	64569.6	59036.1	52608.5	57620	84971.8	51497.2	47801.2	53.5067	13375	55361.7	69495.3
P31532	Saa4	221359	2.06812e+07	8.30615e+06	1.06224e+07	1.24912e+07	1.70211e+07	1.28612e+07	9.02569e+06	1.14821e+07	1.48853e+07	1.03968e+07	6.48487e+06	5.97342e+06	6.92126e+06	9.48829e+06	9.28615e+06	8.79879e+06	7.8163e+06	8.20913e+06	3.91954e+06	9.01165e+06	8.89946e+06	6.83301e+06	6.54302e+06	5.59272e+06	9.44963e+06	7.80068e+06	4.99249e+06	4.30882e+06	5.16938e+06	6.84453e+06	5.36803e+06	5.6675e+06	7.5819e+06	6.69534e+06	4.16491e+06	6.86094e+06	8.89324e+06	5.45241e+06	5.85582e+06	5.06308e+06	3.52929e+06	4.99785e+06	8.76395e+06	3.68249e+06	3.79627e+06	5.09239e+06	5.60984e+06
P14430	H2-Q8	53.5067	4952.69	53.5067	9462.65	7358.71	14162.6	7597.72	5570.16	8383.33	3422.51	3354.43	53.5067	6754.03	6681.23	53.5067	7681.73	53.5067	6927.84	5139.48	5125.7	7165.74	8218.59	53.5067	8134.23	6065.17	53.5067	53.5067	53.5067	53.5067	53.5067	53.5067	53.5067	53.5067	53.5067	53.5067	53.5067	7602.1	53.5067	53.5067	7275.87	53.5067	53.5067	53.5067	53.5067	53.5067	53.5067	53.5067	53.5067
P97812	Ihh	7621.24	44020.6	17492.7	29183.4	37352.4	38951.4	55096.1	38922.4	43275	37910	29142.1	17822.8	27895.9	20820	23551.4	18705.3	28170.9	25902.4	17871.2	14684.9	23803.2	18848.1	16495.1	13900.1	38663.3	13433.4	23467.1	11116.8	14568.1	14120.6	21004.7	19899.8	14602.5	24730.2	17241.9	11967.7	22147.9	18144.9	15891	11632.8	15087.8	16102.9	13009.6	17567.8	14146	11898	12343.4	12765.3
O35071	Kif1c	53.5067	24557.7	9118.99	29389	30130	22496.3	27124.6	27037.5	26700.9	20810.6	28683.3	16249.9	12132	8600.7	10834.2	19918.9	23860	12088	10583.9	7411.68	14507.3	13371	53.5067	8549.17	20125.9	13289.1	13847.8	53.5067	12884.4	11364.4	17219.4	11061.6	11204	17372	53.5067	53.5067	53.5067	15197.1	11147.2	53.5067	5983.54	8556.96	7632.56	53.5067	8377.12	3401.05	11395.1	53.5067
O70361	Per3	53.5067	123570	31749.5	88418	83242.7	119567	154907	148383	78079.7	131921	87604.7	41794.2	57182.6	72741.1	53802.6	46930.6	45677.7	23718.2	66853.8	27083.6	50637.2	61012.3	49530.6	50019.9	59126	32665.7	51552.9	8357.5	40878.6	20362.5	18268	33986.6	30002.6	44398.6	20764.4	53.5067	45043.4	24260.3	31281	21916.6	53.5067	36807.8	36510.4	32281.1	23404.1	33340	31851.6	24425.3
Q8BW88	Plekhs1	53.5067	18008.6	20374.9	53.5067	53.5067	7798.12	53.5067	53.5067	53.5067	3666.64	31541.8	35012.8	36776.6	34799.3	38886.4	30017.2	25313.2	11379.8	10949.4	4885.78	57370.4	35999.6	39372.7	30062	27794.4	47732.3	21132.6	21117.3	96904.5	19715.8	41945	60972.9	76117.1	59461.9	71899.9	48079.1	28651.4	42295.3	24389.5	35355.4	34259.2	34644.8	53.5067	65305.7	47333.9	24839.1	65575.4	60984.4
P54869	Hmgcs2	8219.68	23610.3	37642.1	17078.7	13751.9	41975.2	15477.7	16524.6	53.5067	20653.8	36461.5	26319.9	37514.1	27647	28460.1	26437.8	27960.9	20012	28906	63307.5	70674.8	60742.1	79251.4	38920.3	48266.5	50236	41194.5	38113.2	78463.7	24103.4	31347.1	73712.7	47543.6	15424.8	59586.1	33621.5	66970.6	58352.3	103609	68287.7	62913.7	66244.3	151868	91795.8	21408.2	1.31198e+06	74811.7	27806.2
Q8K1M6	Dnm1l	248752	54196.3	143447	63673.4	55421.3	54302.7	70885.7	76327.2	73319.3	71142	62188.6	78123.2	78948	69603.3	61597.5	67145	53350.4	57067.4	45409.5	80064.4	62793.3	58372.7	47115	48219.3	58884.8	56508.2	66370.4	59322.3	38341.9	60727.5	37451.9	53224.3	44006.4	47268.5	63696.8	41363.8	44407.1	49291.1	44786.5	66534.3	55375.6	60913.2	57128.5	46871.4	38948.7	71561.8	21674.2	25577.2
Q8K2Y0	Obi1	53.5067	47003.3	19286.3	51099	41960	56904.9	44579.9	34974.2	50304.2	46753.6	25971.2	17812.5	23894.1	20094.3	21750	23236.8	27724.4	26820.6	33911.8	8870.28	25348.3	13989.1	17724	14290.8	31517.9	18834.8	23083.3	21056.6	53.5067	13483.3	21330.5	22108.4	17900.2	16823.3	19818.4	9780.88	25093	16377.1	14423	23084.5	13063.1	19727.3	12946.2	16257.2	14198.7	53.5067	8346.71	53.5067
Q91WG2	Rabep2	53.5067	517060	151124	435972	283005	343324	318354	384562	255902	507884	191635	190145	284677	327045	254957	204236	357131	365122	336022	159098	195127	222828	103978	105690	350814	53.5067	164715	183608	25361.5	126768	230950	42381.3	127811	284194	156971	153773	267087	235187	345854	175874	116571	368109	92233.8	75882.7	53.5067	87445	96857.6	90467.2
P50544	Acadvl	13477.6	4996.17	12113.6	7602.24	5758.79	10074.4	4330.41	53.5067	7511.66	53.5067	11434.4	4660.29	8862.49	8171.14	7887	53.5067	4153.94	29891.5	8214.24	9551.97	8847.44	8126.47	14315.6	10636	8333.73	7809.92	15552	15042.1	9690.02	14124.7	9325.6	10085.3	15722.6	15385.4	8849.77	97280.6	11996.8	12316.3	15655.3	17911.2	107815	10677.8	13492.3	11516.7	53.5067	85603.5	17250.7	53.5067
P62281	Rps11	53.5067	12026.5	5383.54	13258	10474.2	12230.3	8195.8	53.5067	11662.5	10409.7	17573.7	23307.5	20726.3	15347.9	19941.5	24067.4	18209.2	17751.1	15099.5	11433.6	16714.3	17981.6	22967.4	20810	26727.5	19977.5	33248.8	24420.7	29001.6	22812.6	26203.6	16317.8	36686.5	28776.2	15313.4	15683.8	20590	19719.1	14272.7	56553	10486.3	17068.3	18990.6	26948.5	22514.5	26003.1	18217	22976.1
Q8C196	Cps1	11275.9	17251.8	46388.6	31864.8	25084.2	27052.8	14480.9	40683.3	8051.82	18637.2	42515.8	21777	19245	29632.3	41495.6	24943	38836.8	31534.7	21266.6	47435.7	61442.5	82843.1	68004.2	46834.9	55369.7	54632.1	42721.3	17937.8	92534.2	22792	31923.1	88856	51932.3	22398.5	81394.4	37292.5	64676.8	70484.1	84798.4	68902.3	56816.7	70194.8	124797	76751.3	18312.4	1.60427e+06	81825.4	48921
Q8BMS1	Hadha	26928.7	53.5067	28879.7	12137.3	11983	53.5067	53.5067	14163.8	10069	7846.06	16711.5	14104.2	9965.22	17720.4	9563.76	14711.8	9453.35	16631	5561.04	9364.94	23104.1	22430.2	16389.8	12703.1	21258.2	14788.2	30141.4	18686.8	24876.8	24610.4	18509.3	25343.2	29840	13553.5	26616.3	10846	30627.3	25849.3	34038.2	40738.7	20130.8	17854.5	33387.7	27747.2	12212.7	286667	25220.2	10434.3
B9EJ80	Pdzd8	53.5067	70800.2	18565.1	9545.52	34324	41163.7	30834.1	4926.42	12068.4	16862.1	28381.9	49264.8	69005.7	57956.8	79422.6	40810.2	88108.8	21156.4	23596.3	53.5067	71980.5	67233.7	58962.8	48300.7	67356.4	71760.8	89293.7	69276.2	104753	40043.9	124072	75677.9	89521.2	83381.1	66334	68337.5	63220.7	83852.4	55324.8	71841.7	61242	79745.7	76747.3	93895.6	73773.9	43458.7	45607.6	114189
P16110	Lgals3	66617.1	723596	346850	984061	524554	789926	742705	649127	847273	644332	459921	549684	1.19899e+06	424908	374124	338173	427931	423697	351094	338355	420952	534138	386992	348675	358836	343246	395481	641388	213237	284149	327468	324085	147010	285175	262454	244679	412081	440628	371894	321451	308250	399374	290589	355733	254917	283917	346656	213123
Q8BWT1	Acaa2	46011.4	88392.9	100418	277634	97736.1	64910.6	71732.6	135863	85279.7	84932.3	113017	128892	79690.1	147896	128361	80679.2	70751.9	81001	56063.1	79564.1	146458	181089	143832	96744.5	205384	154921	156375	81356.4	186845	123870	155481	417881	132586	75117.5	273364	123157	138822	207514	131539	395218	139657	195598	194119	135947	117601	1.37698e+06	196334	194125
Q925I7	Pdgfd	53.5067	9846.98	53.5067	10778.7	13094.8	7217.7	12995.4	7292.33	53.5067	5188.67	10041.7	9663.33	5273.64	13415.1	19835.1	7575.1	19738.6	11066	12667	9475.63	13513.6	19048.9	11367.4	14555.8	19275.7	14196.7	8771.73	6572.07	28090.1	23368.9	15608.6	21831.4	14951	28876.7	19362.1	15175.9	21534.2	15024.5	25346.5	11565.2	16111.3	12720.7	23830.3	18439.1	27811.6	12309	23981.5	32108.6
Q3UWK8	Serpinb6d	53.5067	12387.4	9793.65	33626.8	9323.96	17827.9	11245.4	2668.02	22262.8	6698.39	14409.7	57164.9	27435.7	12278	10380.1	26688	19675.8	8997.03	19780.3	12101.1	22827.5	30279.8	29206.7	24730.9	40669.4	45082.4	27242	48368	24473.6	25692.3	32995.2	45981.2	33898.6	58314.8	28900.7	36055.9	15068	79373.7	20147.3	23753	20254.8	33758	20407.1	41224	18443.6	13466.1	25420.3	26093.1
A2P1G9	Igkc	13072	12112.9	11950.9	53.5067	4883.39	5837.99	53.5067	53.5067	53.5067	53.5067	9335.57	6369.44	8304.47	7359.74	53.5067	53.5067	53.5067	26786.4	53.5067	6999.4	29054.9	12977.2	16632.3	25283.6	17822.5	17378.3	17782.4	16164	16910.7	53.5067	5664.96	16478.1	20745	19420.8	13336	31668.2	17753.8	14500.1	26388	20476.5	22508.7	20178.2	35512.1	9081.49	53.5067	222418	20093.5	53.5067
P26443	Glud1	14634.4	53.5067	24126.4	5608.47	7507.88	8251.43	14647	5363.5	4417.27	9518.9	14088.4	5347.46	7322.47	5835.34	8440.13	9140.41	10669.4	53.5067	9737.91	4987.3	16831.6	11616.8	16747.1	14256.3	9533.43	10958.1	14021.1	8143.95	21361.3	15244.6	11004.7	16282.5	12486.9	10648.3	15092.5	9539.59	19577.6	20984.8	25982.4	27168.8	14790.2	19486.6	34688.8	17549	7367.95	403220	15202.3	11585.7
O09167	Rpl21	5822.81	7657.2	9866.71	27604	13742.6	7392.87	12933.6	12861.2	53.5067	14361.6	30322.4	40011.5	43900.2	33155	30364	27876.7	39793	19695.8	26122.3	37186.3	24791.2	43222.4	48928.9	30928.6	29528.9	25291.8	47389.4	49797.9	28791.8	26905.7	49346.6	35532.6	24565.7	33402.7	25726.9	53782.6	45865.5	45912.6	33869.7	145554	33067.6	28023.9	78848.1	32755.4	44204.1	64004.6	14210.2	47814.5
Q6IRU2	Tpm4	362017	133501	66156.4	106984	175204	166691	103697	128071	176253	189436	81041	70658.6	70053.2	66305.8	66962.9	75851.2	59884.1	82141.2	64856	34803.9	62404.5	34469.6	64953.1	68504.5	85255.2	62246	59718.2	89856.1	33695.2	80599.1	65450.2	55977.3	27867.7	44287.4	51681.6	38390.9	73757.1	54992.4	48772.9	47836.5	33341.2	35993.3	38644.2	63244.5	79721.8	55114.1	50030.9	35131
Q8QZT1	Acat1	53.5067	13606.4	17784.1	29757.9	21284	13835.9	14530.9	17918.9	27794.8	4451.39	28233.5	46108.3	28384.7	7163.91	14535.6	15526.6	14794.5	12842.8	8368.71	5091.97	29291.6	39149.7	49094.3	21565.5	25925.3	28587.9	41787.2	26402.9	32513.8	37604.2	30469.5	48415.1	25732.9	24971.2	31893.5	18533.2	24759.2	39637.4	37350.9	32017.5	25450.4	27603.1	40070.2	37715.4	34601.5	343555	38325.4	23736.5
O35453	Hpn	11252.4	14964.8	23680.8	13666.7	11402.9	37420.1	43474.7	25532.5	28359	24751.3	59471.4	43405.4	47059.7	44527	47856	67837.2	45634.8	62319.7	50040.3	29640.9	27609.7	70026.9	64961.3	46778	68577.7	54596.3	62886.3	65602.9	83368.3	45736	36971.7	58240.4	76096.5	46068.8	86806.1	102892	32624.4	36671	42221	43090.1	91088.9	32350.9	58163.7	76045.8	88973.8	63802	78354	96978.8
Q63886	Ugt1a1	53.5067	53.5067	53.5067	53.5067	53.5067	53.5067	53.5067	53.5067	53.5067	4230.49	5274.55	53.5067	2669.71	53.5067	53.5067	53.5067	53.5067	53.5067	53.5067	53.5067	4879.9	4251.99	5595.59	53.5067	53.5067	7751.65	6957.94	2912.55	6286.12	5410.3	53.5067	6814.96	53.5067	4537.13	5813.79	53.5067	6070.96	8428.37	13791.1	53.5067	6081.97	4813.27	6885	5329.85	3575.83	152824	3368.17	53.5067
P63323	Rps12	53.5067	18341.7	25250.8	30846.5	15970.6	12245	25907	21761.3	15161.4	53.5067	38828.1	43834.7	34305.9	34648.8	31195.2	41109.1	24084.9	29753.1	32179.9	22293.6	41262.9	45151.5	40312.1	53.5067	35919.7	37444.1	42527.2	31059.3	36593.8	47356.1	38609.4	38142.1	33282.6	39449.2	38977.4	46065.6	39198	48383.4	33400.7	84465.9	54998.5	29213.1	61455.5	41679	48542.4	141364	25192.3	47275
Q810I7	Apoa4	53.5067	11334.7	4252.76	6611.03	19850.9	10383.4	13321.7	11626.3	15095.9	8499.4	4693.41	53.5067	9873.25	13919.9	4529.93	8852.56	5292.96	24242	14813.8	5058.47	5253.65	53.5067	7497.72	32583	21325.3	22241.8	22606.2	30657.1	12005.5	19453.3	21078.9	18357.8	28030.9	16780.1	22749.5	7470.67	33119.5	49054.1	15155.2	15567.7	20357.2	23084.2	12989.3	14064.5	15387.3	7889.27	24147	22964.2
P58771	Tpm1	23655.7	36891.9	33075.7	59998.2	42498.5	34245.2	42738.5	26003	34960.6	30093	23649.4	288150	25440.1	20621.2	30320.7	26201	28780.6	19877.4	17872.8	19502.1	24391.8	21922.7	18581.4	18982.1	18615.6	18301.8	12570.8	17803.1	21720.4	21140.4	25922.9	11116.8	14858.3	20554.6	28266.9	13349.3	17175.2	16234.2	24534.5	11696.4	16934.5	15720.9	21718.8	19515.6	19403.7	63538.6	16339.4	28503.2
Q06890	Clu	790692	2.10688e+07	1.35079e+07	1.95548e+07	2.46232e+07	3.53195e+07	2.52191e+07	2.42853e+07	2.48767e+07	2.89042e+07	2.02763e+07	1.13307e+07	1.29924e+07	1.28819e+07	1.51496e+07	1.59612e+07	1.89292e+07	1.95732e+07	2.20955e+07	9.0202e+06	1.33016e+07	1.33786e+07	9.34709e+06	1.18312e+07	1.49827e+07	1.395e+07	1.16266e+07	1.77573e+07	8.55424e+06	9.82125e+06	1.15212e+07	1.06978e+07	1.12067e+07	1.63154e+07	1.27912e+07	9.30392e+06	1.43411e+07	1.5809e+07	1.27609e+07	1.17969e+07	9.73671e+06	1.38519e+07	1.03999e+07	1.32507e+07	1.12118e+07	7.74726e+06	8.83881e+06	1.00513e+07
A0A1D5RLP1	Cotl1	53.5067	53.5067	53.5067	53.5067	53.5067	2207.85	3908.29	53.5067	53.5067	53.5067	53.5067	8221.33	53.5067	12495.8	6120.86	53.5067	13150.7	7400.86	53.5067	12529.5	53.5067	53.5067	53.5067	16429.8	11732.7	19449.6	11805.1	53.5067	53.5067	21681.1	16417.1	23792.8	19169.8	22565	53.5067	20744.9	14279.9	21102.5	12889.9	10596	53.5067	14632.2	11212.4	16294	22478	7687.06	11705.8	20285.4
Q61037	Tsc2	53.5067	201835	128632	195327	225865	349531	233416	232362	240412	230440	90809.4	43676.2	53295.9	48160.2	59867.1	80680.7	84176.2	90074.3	73084.3	37118.2	57182.5	66892.7	49068	42356.8	67255.9	49017.2	70101.5	157863	55527.7	61001.6	71446.9	33694.6	32457.2	47956.6	38145.3	56306.5	50896.8	55810.4	39263.8	45717.1	41875.7	41534.5	28952.3	31885.5	44997.1	28463.2	100853	42961.1
Q62393	Tpd52	9154.03	39315.2	26295	60167.8	67698.8	55528.1	82802.9	70925.2	79510.4	122847	42449.3	34186	56201.5	51110.5	55927.7	37901.2	30087.7	61074	31702.3	51473.3	32790.3	58341.1	32198.7	30233.7	32448.7	21444.7	24591.3	25391.5	21436.7	35469	26072.7	26813	12111.8	20043.6	38624	32010.3	50676.8	28437.2	43947.4	31079.5	29949.8	35190.9	55301.8	28625	25313.1	22462.9	20332	26244.3
Q99M11	Igl	3.62951e+06	28024.9	1.79434e+06	7261.2	41820.4	23100.6	33440.7	38088.8	13534.6	130454	59817.1	181275	71856.2	45404.4	33866.3	48584.6	28490.9	52768.1	33709.5	74125.3	104347	83738.7	113466	76748.3	77041.5	116398	59739.3	149857	219208	40782.6	86409.2	131624	620777	189347	248556	297312	163054	89761.4	91270.9	104096	118954	120929	262508	427394	58501.7	203070	217151	95209.2
Q9WTU0	Phf2	53.5067	29255.3	16146.9	9211.96	16747	14567.4	6033.61	53.5067	5933.26	11809	18438.1	58824	52354.4	20499.2	16916.4	44509.7	9452.75	10057.3	13398.6	5138.3	54355.5	104902	115307	17644.9	17873.5	53527.8	58369.9	21952.6	119160	13957.9	26318.4	44719.5	167948	46198.8	53357.1	38405.6	27683.3	64412.4	11885.7	63873.4	21034.5	18444.5	48445.5	104051	93265.1	43435.3	26351.7	136329
Q8C5H8	Nadk2	53.5067	53.5067	53.5067	3309.65	53.5067	53.5067	53.5067	53.5067	53.5067	53.5067	53.5067	53.5067	53.5067	53.5067	53.5067	53.5067	53.5067	53.5067	21324.6	34681	53.5067	13806.7	14149	26451.5	9306.62	8755.52	13203	22516.4	5903.17	12354.5	12169	11095.8	24649.8	11117.8	13839.2	15033.7	4044.92	18938.1	53.5067	11515.4	9989.43	3041.36	14632.2	13538.2	53.5067	28770	53.5067	25861.5
Q67BJ4	A4galt	53.5067	4410.73	53.5067	4098.97	53.5067	8251.04	4771.39	7897.94	7767.28	3463.46	53.5067	1212.84	2435.92	5756.03	1530.34	53.5067	6556.75	4455.54	2281.2	1195.55	53.5067	2076.84	53.5067	53.5067	53.5067	53.5067	3369.4	53.5067	53.5067	53.5067	53.5067	53.5067	53.5067	53.5067	53.5067	53.5067	53.5067	1502.17	53.5067	53.5067	53.5067	3057.59	982.144	53.5067	53.5067	3092.43	53.5067	1382.77
P51660	Hsd17b4	87555.5	21213.3	29918.4	32637.1	24963.4	18638.1	11758	17995.2	24514.2	15006.8	24499.1	47387.9	35044.8	25961.4	24891	24415.1	22152	22659.5	29380.1	28794.1	26821.1	38857.4	32240.8	33585.4	43373.4	43587.5	46696.4	48706.3	36917.4	27176.3	38879.7	48565	32347.7	21609	50570.3	27763.2	23842.2	50291.1	34489	59377	30329	33888.3	43763.9	50728.9	39976.9	146481	35833.1	26593.2
Q91Y97	Aldob	20386.8	35319.5	57517.6	29496.8	18111.2	42774.6	35067.1	47997.8	25616.3	22487.7	51640.2	15352.9	30887.1	34083.2	27511	27166.4	37843.1	27984.1	36844.7	22687	65168.6	58097.5	70780.7	71750.8	57560.8	46156.9	43824	27529.9	93600.1	23447.7	35685.8	86310.8	45397.3	39789.5	146158	23736.4	87603.8	59335.7	91812.1	61601.1	54844	76547.7	148679	83001.8	22138.4	1.32902e+06	84416	40298.4
P51667	Myl2	53.5067	7118.29	14793.2	10709	21310.4	3501.95	40879.4	53.5067	15121.9	53.5067	53.5067	21388	28898.3	53.5067	12473.8	13658.4	53.5067	6195.15	5740.2	53.5067	21121.5	26982.6	20666.5	21102.4	16465.1	17105.8	21733.1	13340.4	35938.7	27036.1	24380.7	33551.9	33799.2	53.5067	32134.5	26319.8	15348.8	29210.6	26658.6	16880.9	53.5067	53.5067	28637.7	50675.4	36939.6	122091	22971.4	37889.2
Q99MK9	Rassf1	53.5067	237497	86459.8	194803	225930	341407	225672	332114	320771	336568	222159	183747	148272	218815	297984	142698	53.5067	287875	383015	196271	261966	151843	128730	218049	53.5067	179311	120767	145588	79667.5	53.5067	220790	168754	127084	138115	165998	118238	84491.6	96393.7	256196	72281.6	53.5067	236500	106557	164887	53.5067	129740	156094	57752
Q01768	Nme2	4620.71	53.5067	53.5067	53.5067	5470.41	5557.62	53.5067	53.5067	53.5067	2665.22	8603.8	8252.68	3913.37	7971.51	4207.08	6358.65	6744.12	4670	2832.14	4102.25	8413.93	53.5067	3296.48	4478.55	4477.26	2526.01	8033.24	9098.28	8599.54	7060.39	3290.29	10609.8	6068.21	7849.5	7748.71	6072.11	14080.4	10383.2	10217.5	26189.3	9150.54	4448.63	8362.22	13939.5	5483.42	72002.9	9053.6	13456
Q9CXW4	Rpl11	53.5067	6013.73	13653.2	13355.7	15231	8559.28	8024.19	10725.1	29306.2	10347.7	17523.2	19776.9	19236.2	16074.2	22023.2	27035.4	16827.2	8742.31	12606.9	15089.2	23902.5	11400.6	24343.3	18375.7	20720.2	20093.2	36336.9	20016	18002.3	22434.3	28623.1	17593.8	17367	18546.6	20000.4	22986.5	28470.4	28917.6	24619.4	140220	22933.2	12783.6	35780.7	22824.8	17527.5	130517	18834.9	23123.1
Q05020	Apoc2	116223	5.82442e+06	3.36137e+06	4.6425e+06	6.34698e+06	5.6424e+06	6.05216e+06	4.67266e+06	4.95762e+06	5.77959e+06	3.14473e+06	1.76369e+06	1.91275e+06	2.20198e+06	2.0891e+06	2.84962e+06	3.39369e+06	2.85766e+06	2.44126e+06	1.7289e+06	2.41984e+06	2.29153e+06	1.77246e+06	2.45713e+06	2.98078e+06	2.89669e+06	3.0324e+06	2.13447e+06	2.00274e+06	2.9424e+06	2.5176e+06	1.76787e+06	2.03135e+06	2.99668e+06	2.02794e+06	1.32912e+06	2.39264e+06	2.14444e+06	1.73854e+06	1.55374e+06	1.65923e+06	2.17145e+06	1.18103e+06	2.03687e+06	1.98808e+06	1.12203e+06	2.00107e+06	1.3514e+06
P01868	Ighg1	53.5067	16502	14080.5	53.5067	11349.5	15360.7	4637.54	53.5067	53.5067	7303.2	53.5067	53.5067	5210.33	4506.45	53.5067	11856.8	5533.09	53.5067	3837.09	1532.69	53.5067	53.5067	53.5067	53.5067	2301.94	53.5067	53.5067	53.5067	53.5067	53.5067	53.5067	53.5067	53.5067	53.5067	53.5067	53.5067	53.5067	53.5067	53.5067	53.5067	53.5067	53.5067	3469.03	53.5067	53.5067	53.5067	53.5067	4008.54
P13609	Srgn	53.5067	319614	142398	153882	349307	535613	425072	218916	133515	459530	68149.8	53.5067	16887.2	25051.6	35581.3	36084	34316.4	60466.9	26651.3	53.5067	53.5067	11849.7	22182.6	53.5067	10167.1	53.5067	35777.4	53.5067	22150.8	20015.4	33557.7	53.5067	53.5067	53.5067	19899.9	25906.5	23872.8	23227.4	53.5067	13330.9	10687.2	53.5067	8912.17	53.5067	53.5067	53.5067	53.5067	59133.8
Q3V2T4	Krtdap	53.5067	88664.6	63089.9	90493.8	98917.9	78875.3	71039.8	97573.2	76124.5	94004.9	100015	61716.6	18347.9	65689.5	28447.9	64926.3	51310.6	66071.7	53463.1	50650.9	21436.5	36003.5	50982.9	53.5067	60120	9843.07	59015.4	53.5067	53.5067	19364.5	31697.8	53159.3	25783.8	55205.8	31000.2	17901.5	42945.8	46331.1	58965.3	30383.4	39103	49392.2	29063.2	35782.9	35153.2	36516.7	31058.9	27003.7
Q02566	Myh6	53.5067	25648.2	34977.5	17028.4	47731.1	19915.5	30721	15141.8	13035	25731.9	36295.2	56064	27099.1	41101.4	54292.6	53223.8	17935.5	41673	33229.4	110387	42783.8	25089.1	52721.1	75940.3	60922.4	46928.5	53038.9	13805.1	38815.5	63575.4	45084.2	53.5067	56125.6	59898.9	49745.7	86953.7	51570.7	44530.9	62518.2	41087.4	35107.7	45820.6	118358	62643	57609.7	129952	43943.8	57622.5
Q8BP67	Rpl24	14592.7	40911.7	41829.4	85661.9	45241	24480.7	30743.3	38866.3	51389.9	30688.1	42136.9	51760.8	98817.4	65058.5	58107.7	57329	42376.1	55221.8	37561.1	35672	91341.3	87635.5	69377.6	55081.4	73971.4	59052.7	73949.2	74741.5	43715.3	75904.5	105502	58172.9	60411.3	66030	68346.5	60715.3	80046.7	59172.2	67096.4	109517	52106.9	84555.1	144970	64566.4	68784.9	163200	69026.7	52848.6
Q7TMC8	Fcsk	53.5067	53.5067	53.5067	53.5067	2270.68	53.5067	53.5067	4784.71	53.5067	3551.97	53.5067	2191.85	3158.94	53.5067	1619.74	53.5067	53.5067	4997.79	53.5067	4747.24	53.5067	53.5067	13964	22750.9	10490.1	23257	4257.75	53.5067	13601	11700	8085.05	8755.44	53.5067	6269.85	53.5067	8126.29	53.5067	53.5067	53.5067	7242.49	12061.5	7896.61	53.5067	53.5067	7645.61	10318.2	53.5067	53.5067
Q61592	Gas6	53.5067	15883.7	12133.2	25682.4	24725.7	27323.2	22707.7	26444.9	30863.5	30415.4	10379.7	6894.3	11881.6	14070.9	9931.3	17436.3	17947.4	15963	13335.1	7644.32	10318	10972.8	5752.86	11982.6	11315.5	14193.5	20301.1	13636.8	53.5067	8825.77	25522.4	8973.21	5823.79	7941.98	53.5067	6315.09	9010.06	12975	11872.3	5353.03	53.5067	10271.5	5285.53	6159.49	10016.6	10534.6	3560.58	53.5067
A2AMW0	Capzb	49161.9	12037.1	41211.1	21713.7	21824.9	17328.2	21903.5	45054.1	33016.8	48172.3	14387.7	5228.79	53.5067	17205.8	17133	12228.8	9901.09	9656.63	8990.99	21498.7	9296.05	9469.48	53.5067	13270.8	17207.1	8894.75	13081.8	18800.2	53.5067	10945.3	53.5067	4598.23	6373.85	4741.98	8822.64	16301.8	11116.2	4863.69	10795.7	14062.6	15578.9	7676.89	8115.72	53.5067	53.5067	8776.49	53.5067	53.5067
P62830	Rpl23	53.5067	20688.4	21315.9	26188.2	16863.7	53.5067	23551.9	20197.9	23662.7	13433.4	19509.2	53.5067	35085.7	18124.9	24451.9	18739.4	17114.9	23870	19174.5	30953.2	38116.6	31481.6	19409.7	33879.4	29416.8	21657.5	40711.7	24832.1	25320.2	23891.7	35949.4	28411.1	25152.3	26859.4	27947.7	32347.6	28479.4	28565.1	31620.1	93081.7	20658.6	39439.6	16909.3	23426.7	22404.2	100428	39486.9	24291.9
P48036	Anxa5	17545.2	14138.2	45167.9	22382.9	21976.9	11703.3	17873.9	26761.4	8496.7	19714.4	48012.4	32451.2	20574.5	32143.2	32376.4	58683.7	48476.1	46690.2	36378.4	22154.3	39472.3	32450.2	38208.6	33394.1	37363	51007.4	47791.5	29999.8	42634.7	36416.4	56297.2	37370.6	37775.1	36855.6	65899.9	40182.8	57533.5	38363.8	43143.1	60665.5	46974.7	41482.9	48748.3	39685.9	34150.4	260644	42392.1	47728
O35375	Nrp2	53.5067	33221.6	14607.7	36917	44177.1	53926.4	38667.5	52139	42941.8	58105.4	16753.8	15712.6	11998.4	8695.65	16691.6	10878	19052.2	21716.7	20114.9	31676.7	13892.5	12738	8974.45	15810.2	20333.7	20022.1	16748.9	13229.3	6301.83	16390.7	15452.5	10608.6	15232.5	8863.61	9607.69	53.5067	13967.8	15963.7	7388.54	11306.1	13086.3	10993.2	10537.2	13125.1	2999.19	13741.7	53.5067	12864.7
Q9JL76	Igkv4-72	53.5067	4907.94	53.5067	53.5067	22705.1	53.5067	12235	16941.2	22513	16886.9	11204.9	9776.29	7329.43	4998.11	10143.1	12133.2	1806.7	53.5067	13353.4	8007.85	53.5067	1280.13	53.5067	11054.7	53.5067	823.154	8198.21	53.5067	53.5067	53.5067	53.5067	53.5067	53.5067	53.5067	11326.6	53.5067	4648.12	53.5067	16096.4	53.5067	2489.7	53.5067	6059.59	847.081	53.5067	53.5067	53.5067	53.5067
P06801	Me1	53.5067	21675.4	14515.4	53.5067	53.5067	16138.6	7688.27	53.5067	53.5067	53.5067	10761.7	65065.7	6125.33	16747.3	9310.23	30377.8	23697.4	15980.1	34609	20984.3	20688.8	19093.5	21368.6	36554.4	28231.9	21074.7	47268	18318.5	44828.4	27895.8	27953.2	32856.4	20272.4	15097.3	32107.6	13612.1	25991	43226.7	22550.7	118959	27203.5	23528	26373	19997.4	14232.1	243272	22550.8	21887.2
Q2VPD4	Arntl2	10785.2	6583.17	53.5067	53.5067	53.5067	4066.19	12208	53.5067	53.5067	6104.29	61560.1	47582.8	53.5067	68437	37515.8	94586.2	54835.7	53.5067	28769.1	99100.2	30958.4	53.5067	43979.2	278953	53.5067	20431.4	28004	375983	135502	48077.3	78146.7	53465.3	84137.2	13782.8	101795	163288	26421.3	68424.2	53.5067	37791.7	77050.7	9765.16	123883	53750	89262.7	31373.6	72707.3	94063
Q6P7W0	Senp6	53.5067	53.5067	53.5067	225837	84986.8	193224	362950	329936	53.5067	96769.1	53.5067	53.5067	53.5067	53.5067	53.5067	53.5067	53.5067	103830	105058	36062	53.5067	53.5067	53.5067	53.5067	53.5067	53.5067	53.5067	53.5067	53.5067	53.5067	53.5067	53.5067	53.5067	53.5067	53.5067	53.5067	53.5067	53.5067	53.5067	53.5067	53.5067	53.5067	53.5067	53.5067	21770	53.5067	53.5067	53.5067
Q9Z0Z4	Heph	4.15207e+07	140120	2.11041e+07	23489.8	133605	69037.5	49981.2	72239	11933.8	175761	115997	238192	105974	53390.9	47314.2	41533.6	29993.4	91653.5	42517	85027.1	92711.7	123458	238233	148036	81027	160568	88267.3	114462	286321	95389.2	81595	307188	1.24046e+06	389907	491564	462839	162704	142991	128321	165048	244471	296195	445291	777711	67533.7	347149	392015	86088.1
Q99JH7	Clstn3	53.5067	25796.8	20376.8	18172.6	36738.9	27987.8	33528.3	24373.7	23610.8	28775.3	22014.9	8368.2	11486	16129.2	9525.9	12585.8	17616.4	15298.6	12100.3	15438.9	53.5067	15728.1	53.5067	6112.64	14594.1	13347.8	10130.5	21005.1	53.5067	7643.71	47438.3	8084.79	8346.87	12824.9	53.5067	53.5067	11576.6	9117.91	11134.7	6551.65	10485.7	13036.1	8453.03	53.5067	11678.7	53.5067	11639.2	10958.5
A6H584	Col6a5	53.5067	53.5067	53.5067	11486.7	3031.22	7646.71	4446.74	19402	9472.97	4577.89	4801.69	53.5067	1664.2	53.5067	5136.03	53.5067	3754.08	5893.52	53.5067	53.5067	53.5067	3071.31	3095.22	53.5067	53.5067	53.5067	53.5067	5707.61	53.5067	53.5067	6305.18	53.5067	53.5067	53.5067	53.5067	1343.85	53.5067	53.5067	53.5067	53.5067	53.5067	53.5067	53.5067	53.5067	53.5067	53.5067	53.5067	53.5067
Q99PP9	Trim16	53.5067	6005.62	53.5067	12793.7	9406.29	2244.82	5910.06	10601.6	6194.31	11653.3	4006.15	53.5067	53.5067	4688.49	2870.34	53.5067	53.5067	53.5067	2409.43	5026.9	53.5067	53.5067	53.5067	2859.79	53.5067	53.5067	53.5067	53.5067	53.5067	4746.26	53.5067	53.5067	53.5067	53.5067	53.5067	53.5067	4126.18	53.5067	53.5067	53.5067	53.5067	53.5067	53.5067	53.5067	53.5067	53.5067	53.5067	53.5067
P29595	Nedd8	12049.8	78412.9	50296	119521	121783	116388	102465	77725.4	128785	136462	63136.6	48024.6	58735.2	26960.2	48224.9	42703.6	49280.4	65305.6	43767.4	28929.3	47767.5	60759.5	65366.5	27251.1	16164.9	53.5067	33175.6	24730	41414.5	48165.3	45427.7	18983.7	20542.8	19283.8	25098.2	45590	44980.6	39698.3	37442.3	32590	13852.2	22202.2	40058.8	26513.9	41846.7	39009.1	17256.6	19418.4
Q8BWP8	B4gat1	5525.52	4483.2	53.5067	3490.99	53.5067	8738.47	6995.91	6401.2	7516.76	4337.74	9444.98	4648.18	2767.18	4195.03	4995.49	7644.27	6161.25	5855.68	2292.64	3956.74	8423.72	3917.88	53.5067	9951.82	53.5067	6281.83	6981.51	3707.12	8245.23	1842.91	53.5067	53.5067	53.5067	6854.77	53.5067	53.5067	53.5067	53.5067	6338.75	8441.13	53.5067	3240.08	53.5067	53.5067	6714.62	53.5067	53.5067	53.5067
Q9WVL3	Slc12a7	53.5067	53.5067	27983.6	28496.1	53.5067	46343.8	37656	53.5067	53.5067	36223.3	47631	69484.8	41268.3	41677.4	54077.3	59919.3	53.5067	50272.5	61497.7	42763.8	51175.5	57333.8	53609.9	77383.8	59685.4	66836.6	41806.7	70676.7	60681.5	43009.8	71306.9	50981.8	82497.7	83755.1	47532.1	60307.8	40447.2	67519.2	40987.8	48095.6	70981	61965	42021.8	46887.6	54806.3	36363.1	51652.3	88243.1
Q07417	Acads	10888.9	53.5067	4533.63	13147.2	53.5067	53.5067	53.5067	7192.3	53.5067	53.5067	10907.7	9300.55	2959.26	3261.3	5664.03	53.5067	53.5067	3868.25	13734.2	53.5067	7079.99	10338.9	13751.5	3630.85	6557.35	4568.31	6959.76	53.5067	12405.1	5113.25	6871.43	17128.1	6311.86	6143.34	6625.8	1939.75	7878.54	18720.7	12365.2	15999.6	10443.7	15248.7	15712.4	12962.5	10923.2	140193	11704.7	7032.23
P01844	Iglc2	53.5067	41198.3	27199.1	24383	79788.1	91159.1	35140.3	170952	25818.1	47315.5	64756	56071.4	34920.9	35005	17092.4	30401.5	41265.2	83345	37825.1	26977.9	27911.5	32452.7	8025.24	24885.8	32307.5	25984.5	25900.6	17353.8	35026.3	20445.7	16111.9	43936.4	19158.2	58875.6	44304.9	15504.6	23898.3	26913.3	15375.7	15861.6	21515.8	45530.6	29508.4	24059.6	18896.3	24394.5	16072.9	12121.2
P51437	Camp	20662.2	1.03311e+06	546929	2.32555e+06	1.12744e+06	2.06031e+06	1.02611e+06	1.32764e+06	1.06728e+06	833822	670817	865409	442678	763491	714817	1.02263e+06	991208	781988	966128	521437	936198	803011	395439	404231	832291	522228	649166	538017	634427	461441	709459	815151	455281	937208	653187	477436	691711	856744	697682	678061	781367	829507	821887	758109	730970	403812	434528	572118
A0A140LJK6	4930438A08Rik	22114.7	24021	26016.8	26800.8	53.5067	33330.3	34139.8	24412.5	29110.5	40223.9	59699.5	51402.1	43231.3	54303.8	56282.2	86920.2	72367	59516.3	73625	30540.9	53.5067	43722.5	71598.2	64353.3	60466.4	94488.9	63079	86147.9	71512.3	72497.3	71460.5	50962.1	76442.3	111297	53.5067	75605.7	70614.1	53.5067	86112.8	54077.7	113921	77463.8	68742	62354.7	67402.7	43930.2	81051.8	103682
P41216	Acsl1	53.5067	6723.83	16944.6	53.5067	4202.7	3390.42	53.5067	53.5067	4913.19	3286.09	9586.15	4511.89	6188.9	53.5067	12862.3	5617	8997.03	6166.31	4250.24	15972.4	9625.86	6881.62	16868.9	7828.09	7751.88	11968.6	9062.07	7325.17	7493.45	13249.4	10980.5	10348.8	12872.5	5892.35	14026.6	5399.86	9312.3	8557.53	10409.7	12593.3	9924.9	8129.53	18335.6	11168.4	10083	159534	9587.94	11316.1
P06151	Ldha	55319.4	43365.7	52335.1	41278.7	43633.3	34751.5	33072.5	18440.2	34194.6	32258.5	69182.9	70571.5	56573.5	44246	57283.1	45934.8	79596.6	59727.7	46952.4	44446.1	75326.4	78338.2	88415	84004.2	74389.1	67938	57198	46018.2	52900.3	92492.9	76733.4	69536.6	61464.7	65742.3	80712	30257	59838.6	85503.9	114592	67516.1	75114.3	82072.7	104389	58709.9	68330.9	410819	58626.1	51063.3
Q4U4S6	Xirp2	53.5067	141214	28895.2	85342.9	45773.7	76259	112614	46901.5	84687	33840	69877	43053.2	49903.3	53081	39907.5	36861.5	36456.3	48123.7	54457.2	36935.3	67325.3	50866	31288.2	55556.4	49027.8	42576.4	39954.4	40937	7976.35	17844.9	31346.9	3784.77	28744.2	49051.2	42505	31134.6	46233.6	37749	40958	35484.6	28877.6	50697.8	42986.8	45209.4	36429	15929.4	39545.8	35085
P61514	Rpl37a	24209.6	26086.1	30466.6	15061.1	12767.9	13907.4	7334.14	12449.4	5323.53	6305.24	9103.9	4811.98	3523.22	2286.44	6762.39	7554.89	2471.69	10566.4	7558.51	2151.12	8811.12	7348.28	2587.93	1508.99	53.5067	53.5067	5065.84	53.5067	4129.2	5992.69	7650.7	2690.3	53.5067	5278.77	2233.8	53.5067	5629.53	7028.48	7162.1	32383.9	3633.24	2857.84	5667.42	53.5067	5030.53	31727.3	4901.09	53.5067
P60202	Plp1	3035.87	2975.12	53.5067	3397.45	53.5067	53.5067	1696.5	2679.57	2581.66	53.5067	6928.01	53.5067	6266.31	53.5067	4160.99	53.5067	2132.9	3564.97	2935.73	10684.1	53.5067	6476.55	53.5067	3656.53	9299.84	11710.1	4755.18	2693.47	22658	11477.7	4733.43	10207	3402.48	8940.02	11414.1	6205.32	6623.84	53.5067	9244.87	6463.84	4767.37	3568.57	10742.1	5346.44	6622.36	8845.42	6135.53	11090
P09542	Myl3	11085.3	29321.9	39293.4	51389.1	50452.5	53.5067	20006.7	53.5067	28954	14077.1	17135.1	42381.8	36251.8	18872.8	15737.5	20574	16318.8	9302.46	13796.8	10515.1	45398.9	29030.9	35210.7	35697.2	32471.8	28054.2	35382.5	58542.4	43330.5	46764.2	37797.8	55239.1	38595.1	15029.9	37098.8	30838.2	26469.6	46533.3	52123.8	17259.2	12186.7	31351.8	64273.5	57478.6	48029.2	283428	21198.3	32224.2
Q9EPK7	Xpo7	53.5067	53.5067	53.5067	7573.99	3682.45	8494.39	53.5067	9763.36	5081.28	53.5067	10382.8	8272.23	11276.3	7052.93	10260.6	10935.1	8735.48	9407.26	8281.13	7957.33	12263.8	6956.89	8193.35	10842.2	15578.5	18295.5	17002	9844.12	53.5067	12442	8548.31	10949.7	14108.5	10292.9	13160.2	10901.2	9870.33	10052.3	6178.63	15338.4	11296.7	11439.4	7128.35	10498.6	8876.53	13350.7	10502.6	8130.22
Q99KP6	Prpf19	53.5067	41167.4	53.5067	6950.23	6940.27	13576.2	53.5067	8896.41	10410.1	53.5067	21896.3	46119.8	38025.3	40146.9	35407.8	28709.4	28726.2	12719.8	14044.8	37818.5	42963.1	45486.9	46194	8177.62	23835.5	64925.3	31198.2	13227.2	32996.4	53.5067	43345.9	51401.7	62992.3	40928.7	47492.1	29622	29097.8	45013	31731.5	69964.1	46052.9	41179.7	26086.5	76649	42275.9	75305.2	46877.2	71676.2
Q3TYD4	Arsg	4412.7	20144.1	4019.04	18011	17138	19695.6	17865.5	33346.7	13908.5	17396.6	22480.9	12737.4	15605	22970	22960.9	17968.8	18724.8	21848.4	24812.5	10148.5	13300.8	14399.3	9232.28	9136.76	26632.3	17201.9	9232	6573.71	13352.1	10064.2	10245.4	14747.2	8948.41	23956.4	13228.6	7392.98	16464	12690.2	12406.6	5261.66	11985.6	22867.8	7964.8	7060.09	9405.2	8709.96	8549.1	14438.5
O35857	Timm44	53.5067	53.5067	53.5067	12756.9	53.5067	53.5067	5884.33	53.5067	53.5067	53.5067	53.5067	6628.8	9435.86	53.5067	53.5067	53.5067	53.5067	53.5067	53.5067	7586.47	10059.1	9441.89	11397.1	13301.4	53.5067	53.5067	8122.01	53.5067	53.5067	53.5067	19308.7	12680.2	5277.11	3599.6	53.5067	9034.67	8803.54	19350	12028.9	14636.4	53.5067	10203	7198.11	11847.7	19504.9	10296.4	13233.6	53.5067
Q99KN1	Arrdc1	53.5067	47349.8	13700.5	3783.53	7182.85	5208.44	5191.41	3284.71	53.5067	53.5067	28096.8	38469.6	37061.6	46865	31545.6	35270.9	18643.1	12461	13568.4	16619.1	65167.3	37033.7	40790.2	16738.8	33960.8	51107.4	31379.3	34361.6	40267.2	17147	32476.5	38507.1	72724.7	47245.7	46817.9	25681.5	38002	34426.1	32388.5	27779.8	51364.7	44777.3	46231.8	62322.2	52445.2	22525.9	45745.7	43039.1
A0A338P6D4	Heg1	53.5067	116826	62348.1	176264	145773	224026	221501	179408	188999	212801	116258	57150.5	50106.1	115157	113632	96491.6	171079	163496	194030	87379.3	70043.7	76574.3	63107.8	73038	78431.2	43420.9	53419.9	79739.9	79290.3	102905	94361.6	68056.3	31678.6	127503	87660.3	53911	124601	56670.8	100835	62118.2	60007.8	112739	72622.1	78555.6	74245.3	48018.5	106761	66000.2
P56480	Atp5b	368458	160234	495524	219970	226592	193871	172755	142668	153700	195876	374741	239120	193377	209315	232763	248653	307208	244359	214870	128133	346291	301210	285373	289412	256492	278541	299288	218298	351985	347582	305573	322374	268595	283823	326927	205376	382745	323997	413737	817315	261197	270646	486865	337434	280822	3.05717e+06	298817	251654
P56974	Nrg2	53.5067	122641	44772.9	158528	180704	139990	164445	192255	141618	118620	53.5067	137357	86156.2	53.5067	106508	53.5067	99402.4	109030	88689.7	44318.1	102610	106634	53.5067	53.5067	124231	62588.8	90150.3	38646.4	90724.6	69340.3	106825	62006.5	55330.7	53.5067	93431.4	53.5067	53.5067	53.5067	78335.4	53.5067	53.5067	53.5067	19690.4	87215	69220.5	56276.6	56845.2	64224.5
Q3UU96	Cdc42bpa	53.5067	53.5067	2589.89	2480.02	5478.78	6392.72	4050.03	5741.06	3946.74	53.5067	3779.25	6339.58	6858.2	9797.46	11822.4	9784.75	3170.86	6840.47	6611.91	4021.43	4924.4	4264.3	7680.37	9626.05	8404.88	8190.6	5129.88	6540.84	7520.58	10986.4	8833.12	10673.5	8278	6326.59	10081.9	4059.99	8508.99	7644.65	8955.75	3746.05	4014.85	7418	7032.73	10284.6	15166.2	7418.41	4721.44	6883.72
E9PZB2	Rab11a	53.5067	19186.8	53.5067	10666.8	21091.7	25961.2	12569.5	7206.24	7718.81	18046.1	53.5067	53.5067	7854.07	53.5067	53.5067	53.5067	3096.58	8225.86	2531.02	2277.17	8537.12	7205.81	6979.75	53.5067	53.5067	53.5067	53.5067	3889.33	53.5067	6797.97	7156.1	53.5067	53.5067	53.5067	53.5067	53.5067	53.5067	53.5067	53.5067	53.5067	53.5067	53.5067	53.5067	7703.86	11819.3	53.5067	8572.27	53.5067
P11589	Mup2	53.5067	9647.02	1259.16	16688.7	17809.3	25763.7	14635.1	5084.36	19958.7	30642.4	7442.77	53.5067	3009.85	53.5067	53.5067	3496.17	53.5067	53.5067	5683	53.5067	53.5067	5543.49	53.5067	53.5067	53.5067	53.5067	53.5067	15875	53.5067	53.5067	53.5067	53.5067	53.5067	53.5067	53.5067	53.5067	3178.94	3215.01	53.5067	4917.54	53.5067	53.5067	53.5067	53.5067	53.5067	53.5067	53.5067	53.5067
Q9QXV0	Pcsk1n	53.5067	17716.8	7003.75	9015.04	16804	19209	20335.5	11264.8	12160.9	15768.7	7981.4	4070.16	53.5067	3678.38	5311.75	6541.19	11136.4	10226	5770.68	8641.24	3695.43	9321.02	8317.19	53.5067	4218.65	6987.31	6091.72	5923.76	53.5067	12802.5	6486.23	53.5067	2021.13	53.5067	3182.88	53.5067	4769.73	16696.6	53.5067	4979.47	53.5067	5091.76	53.5067	4747.22	7058.2	3695.91	7945.43	53.5067
P06745	Gpi1	7727.8	4777.2	6519.26	5314.81	53.5067	5846.13	2540.1	53.5067	53.5067	53.5067	6372.42	7766.32	3341.72	3222.53	4259.02	5400.05	1897.05	3069.1	4142.93	2977.33	6070.34	4217.16	3506.73	6072.69	3587.55	5853.33	8154.29	8726.62	7985.81	8414.03	7299.12	7493.6	4401.18	53.5067	7421.16	3468.02	7763.78	5941.29	8855.15	30404.9	3874.07	7479.37	9245.62	7500.77	7014.88	55366.8	5833.93	53.5067
A0ZVB6	Btaf1	53.5067	197900	114643	190961	215161	198211	230502	295968	227907	212546	136854	179671	191065	155737	95402	115401	98971.8	119978	100990	39383	156193	122658	137848	95310.8	152580	141017	131804	87810	174935	98043.3	127439	88966	75882.2	124595	75579	85454.5	120858	126555	87688.3	92822.1	76224	80080	62650.6	91217.7	104697	76671.1	74080.9	122424
O55189	Ambn	53.5067	45595.8	17455.7	46148.2	72114.4	54067.1	68513.8	56379.7	51401.7	48498.8	45455.8	17914.1	14489.3	20435.1	25110.8	21308.2	42409.2	36291.4	29139.8	11545.3	23059.7	30812.5	16062.4	18388.1	28067.2	18187.4	28676.1	16218.4	17494.6	27775.7	29487.9	22516.8	18961.6	21952.1	15901.9	16674.8	21515.1	19596.1	17986.2	18437.6	7889.08	24230.6	17954.3	14743.8	16804.7	10259.4	18563.2	22079.9
P05784	Krt18	17262.1	53.5067	19096.8	9883.29	53.5067	15087	53.5067	53.5067	11781.4	53.5067	14410.9	16044.5	19709.8	8490.69	53.5067	10461.7	16450.9	10769.3	23457.6	9449.69	14114	14209.6	17213.4	21538.3	16560.5	25595.1	15649.7	8221.34	23460.5	8856.33	6558.38	18751.9	22740	19423.8	53.5067	12336	15110.3	24360.9	15131.8	13314	23534.6	19208.5	19610.6	19582.6	24780.4	163915	10240.6	22018.7
O35674	Adam19	53.5067	53.5067	53.5067	8079.57	6459.03	53.5067	53.5067	5324.05	7248.05	5414.4	10323.5	6900.09	12134	9634.73	6319.03	11601.8	6582.78	3789.01	5163.71	1768.32	3264.84	5566.25	5834.22	9266.11	7495.35	6248.81	4777.39	5647.01	9216.57	17431.9	11355.1	19833.2	11433	18314.6	7149.09	8352.98	6114.36	12601.1	12038.4	7744.68	9030.53	14662	8617.7	11670.5	7851.14	5472.47	8891.47	10107.7
P14106	C1qb	2.07447e+06	568034	564701	696867	555071	1.30264e+06	744369	1.14052e+06	651033	793820	998445	231976	685005	755983	611115	503456	571727	908802	1.25711e+06	348767	587736	754318	344714	439725	724322	514467	377533	347133	775658	228213	431883	453647	681927	760833	478891	263320	579183	586556	562557	452613	576161	765579	309685	596497	420283	317209	476008	431357
P00342	Ldhc	53.5067	15864.4	31506.5	53.5067	53.5067	23711.1	18787.6	53.5067	53.5067	53.5067	11903.5	9077.09	27048.9	10525.2	9521.28	53.5067	53.5067	53.5067	29350.5	53.5067	37221.2	24599.5	29984.1	17524.5	13567.3	25253.9	23260.1	8279.54	45056	53.5067	12981.4	50058.4	39022.9	53.5067	30225.6	3780.35	41829.1	33746.5	40736.1	24728.1	24951.7	30235.4	58678.1	42285.2	53.5067	602058	51137.8	53.5067
A8DUL0	Hbb-b1	53.5067	17957.5	53.5067	23694.7	21336.6	24959	24614.7	11151.5	14318.2	20257.6	53.5067	11905.6	75592.4	6822.06	14378.9	59911.2	7170.67	9762.02	55927.5	8446.86	53.5067	24982.5	49058.1	94675.5	28055.3	62220.5	18539.5	115537	41393.1	22324.8	114342	54516.4	53.5067	32837.8	53218.1	11852.9	13897.4	30222.3	36415.6	46697	9263.47	53305.6	13702.9	61600	176021	28766.8	76817.8	105815
Q9CQH3	Ndufb5	53.5067	14631.2	53.5067	6337.17	11112.9	53.5067	12090.9	53.5067	18083.6	17053.4	13511.5	17346.4	19967.3	53.5067	53.5067	15345.1	17039.5	53.5067	17657.1	16384.5	53.5067	27683.8	27781	19401.5	53.5067	15495.2	14230.4	53.5067	21939.3	19683.5	33940.6	15735.8	17278.1	10077.6	18541.6	16687.3	26129.7	22357.3	10976.4	14954	17482.2	11795.2	31728.5	30808.9	26890.8	18351.7	18887.3	53.5067
Q6WVG3	Kctd12	4225.72	485540	270359	627199	617509	647775	537193	848619	467296	668051	254472	141263	278581	154680	196802	176214	258694	307937	170259	226838	121260	149172	159238	122708	318459	164838	237214	423712	86396.3	231771	201795	158633	65184	139093	130743	125541	225956	286843	145932	195258	165921	206969	101118	66909.9	95378.7	121659	135003	129904
Q9JJI8	Rpl38	53.5067	14514.1	53.5067	19324	8973.22	53.5067	11713.4	53.5067	7820.15	11381.5	13847.2	12912.6	21557	8991.78	9103.29	12590.9	8947.37	8859.42	53.5067	14589.7	19502.6	19683.4	17061.6	53.5067	16449.3	11214.2	11592.6	15046.2	53.5067	18394.1	20392.1	15324.3	53.5067	19125.2	19021.9	17824.4	12366.3	18828.8	12281.2	29331.3	24935.5	17290.3	12118.3	18009.9	18566.6	23239.8	19857.3	19870.4
Q9JME5	Ap3b2	53.5067	171863	40054	151777	141373	155960	159799	138297	107424	141985	112825	58572.8	80383.3	72443.4	28391	46655.7	129390	103664	115107	48531.7	55949.3	53.5067	26862.6	23126.3	145167	74483.9	47432.7	61188.5	53.5067	46388.8	71168.7	20259.2	42984.1	102376	53652.1	47050.1	111066	64796.5	163211	33844.6	53798.7	123968	53.5067	53.5067	53.5067	53.5067	38464.1	32589.1
Q6Y685	Tacc1	53.5067	12002.4	1507.97	16007.8	27970.7	24001.5	36165.2	16131	27983.8	25817.1	13495.3	8923.67	9923.94	9180.08	3805	7203.1	10464.7	11948.4	11422.3	12018.2	14543.6	9257.73	8088.37	9864.71	8773.89	7744.31	5727.4	6407.25	53.5067	7962.66	7692.9	4751.34	9969.59	8239.73	11102.1	8784.67	13197.9	2991.37	10124.3	9123.35	5929.59	8293.25	7545.83	10865	6392.57	8435.04	53.5067	7425.48
Q61982	Notch3	6823.17	25506.6	20048	31052.9	42885.7	39060.7	51734.6	64118.7	41662.5	35718.3	28323.5	18331.1	16680.9	27570.4	26472.6	23597.1	35190.2	25297.5	32365.3	10255	15562.1	23489.5	8123.18	13374.5	46620.7	53.5067	18275.9	22824.8	22384	18141.3	32414.2	21958.4	17092.8	26093.9	23553.1	9856.29	23330.4	25156	11249.6	22044.6	17178.6	19438.8	12725.3	13827.5	15654.4	10444.9	16865.1	19181.9
P14152	Mdh1	123506	71651.6	146097	58711.8	103760	70095.9	76819.5	53.5067	55270.5	64733.3	84612.3	85748.2	68401.4	81617.2	97340.7	98649.1	83730.1	73343.2	67457.9	73291.3	100025	80091.2	103337	131220	84835	80023.6	146407	144187	155213	62007.8	146755	106006	99498.5	76497.4	118596	66474.2	88944.6	113521	134578	253858	102952	101677	144634	144160	102531	1.21575e+06	92092.9	107184
Q9CT10	Ranbp3	53.5067	25996.4	17100.4	46180.3	40833.1	36870.8	40000.5	44271.9	45869.3	49297.3	14193.3	9127.54	14191.2	20867	18434	14334.9	19961.4	24082.2	16452.2	20914.6	11453.8	16165	14375.6	13150.9	18115.6	14802.3	16632.6	15024.5	9002.49	23092.6	14750.7	15677.2	5809.92	12064.9	12902.6	9521.73	16462.7	13314.7	17434.7	15419.7	14848	11976.3	7669.79	5800.14	16263.7	12943	16888.9	7369.92
P35505	Fah	53.5067	53.5067	6370.9	3780.49	3530.45	8958.72	53.5067	7689.69	53.5067	933.315	5254.69	5115.28	2499.61	7484.84	4911.26	2176.49	2983.41	53.5067	3290.98	1004.29	9670.55	9661.61	13113.3	7755.1	10188.8	4166.55	9306.28	53.5067	18320.4	2672.37	2904.18	7119.41	5602.42	2634.2	12899.5	4051.78	6533.89	11426.8	11784.3	9324.26	7602.6	11093.7	20404.5	15870.1	4181.99	268146	11121.5	53.5067
Q9QYR9	Acot2	53.5067	53.5067	53.5067	53.5067	1692.46	53.5067	53.5067	53.5067	53.5067	53.5067	4880.25	8831.12	9550	3892.8	5618.63	53.5067	53.5067	53.5067	53.5067	11161.6	5714.85	11614.9	6271.39	53.5067	6018.09	9426.02	8607.7	7227.53	53.5067	11237.5	53.5067	6690.16	7273.73	5349.73	8926.39	4510.49	9193.26	8461.16	14949.5	4473.46	7089.15	13019.7	10416.4	7618.77	8914.57	68114.9	6753.19	53.5067
Q62384	Zpr1	53.5067	10901.5	53.5067	53.5067	17971.6	8208.89	10374	10327.3	7476.28	20006.4	12506.2	9210.21	53.5067	53.5067	53.5067	53.5067	53.5067	53.5067	53.5067	8549.36	13838.8	53.5067	53.5067	53.5067	53.5067	53.5067	53.5067	53.5067	53.5067	53.5067	53.5067	53.5067	53.5067	53.5067	53.5067	53.5067	53.5067	53.5067	53.5067	53.5067	53.5067	8815.32	53.5067	53.5067	53.5067	7514.33	53.5067	53.5067
Q03265	Atp5a1	306813	148073	331160	148644	124208	110798	86868.8	104983	125156	105908	248452	178333	145822	172320	170655	202958	214454	140959	156778	90045	250215	185797	185933	172967	180733	164899	213492	178081	264530	198617	192973	217720	175556	178736	223168	131506	266651	229691	299799	649427	197931	217539	435658	257789	184506	2.7712e+06	219279	180984
Q9CQN1	Trap1	58311.3	53.5067	81930.1	120760	53.5067	49790.3	53.5067	53.5067	53.5067	53.5067	53.5067	45200.3	53.5067	53.5067	53464.6	57825.3	53.5067	50110	63464.1	38965	53.5067	38945.3	46708.5	77598.9	62077.9	71773.8	48521.7	42278.2	49793.3	46763.1	53.5067	53.5067	63424.4	108175	86906.8	60918.7	60359.7	65600.5	59663	128973	79271.4	40701.3	71370.9	96745.2	56406.7	340213	59122.9	53.5067
A1IGU4	Arhgef37	8730.62	53.5067	8872.81	7303.82	8269.86	5304.89	5028.22	7455.75	53.5067	6539.14	20382.7	21087.5	16327.2	15865.7	14297.8	53.5067	26461.5	11967	18043.3	9096.01	12833	16271.6	6012.01	23892.3	17131.2	17607	16086.4	18068.8	22092.7	22591.4	20711	14304.1	23521.2	26307.3	18117.7	20324.5	13779.5	19955.7	12223.2	25440.5	25220.2	11294.2	16337.9	16325.9	21014.8	53.5067	12093.2	33483.5
P50172	Hsd11b1	53.5067	53.5067	53.5067	12028.6	5112.37	53.5067	53.5067	53.5067	53.5067	6144.25	53.5067	53.5067	53.5067	53.5067	53.5067	11429.4	53.5067	53.5067	53.5067	53.5067	53.5067	53.5067	53.5067	53.5067	4894.28	53.5067	13461.6	53.5067	12152.7	53.5067	6045.75	11599.3	53.5067	53.5067	13379.6	53.5067	9146.46	11433.1	10689.1	17954.9	53.5067	7949.66	13309.3	13607.3	53.5067	159963	8680.72	53.5067
Q9QXD6	Fbp1	53.5067	9035.17	22318.3	9187.96	8857.77	16883.3	5944.16	13224.4	29050.1	7596.52	13359.1	12148.4	53.5067	9850.71	13500.3	53.5067	9708.11	15780.3	53.5067	3962.83	18839.1	23746.3	20611	16076.1	20075.3	22304.3	22548.9	10486.7	32624.1	10574.9	15251.2	26961.6	14252.7	10278.6	39936.9	4810.65	18769	17804.2	23606	9011.61	16969.1	30803.2	28175.7	21344.4	7102.1	467538	32031.6	15396.6
A0A338P728	Vmn2r99	53.5067	17276.5	5923.44	10929.4	53.5067	11433.2	5155.18	2585.64	5637.68	1734.09	46840	41931.4	25346.9	40611.2	19012.3	28768.5	26085.1	34470.8	29108.9	25763.7	44711.6	36982.3	31749.3	72954.6	41464.7	53.5067	27271.3	106107	58426.6	41299.1	39914.6	25194.9	42998.9	46398.3	72833.5	33595.6	44587.3	55198.2	42621.2	33576	48629.9	43103.2	36796.5	45691.9	41634.1	14586.4	12123.3	92338.1
P21107	Tpm3	50452.5	26046	26169	37193	16629.7	25376.8	27638	25760.6	35464.5	31320.5	13174.8	19871.3	13289.1	14787.9	15261.6	23067.7	18703.2	25142.7	15010.7	17197.6	11824	16021.1	12616	22402.5	16009.7	11797.2	26711.6	12433.7	14077.4	19028.9	25182.4	12031.5	6505	17929.4	9344.23	8533.9	14246.1	16437.4	18552.2	22531.6	11042.9	16144.8	4026.31	19488.5	18184.1	21554.3	6940.62	10023.4
O88393	Tgfbr3	2670.64	69682.7	61020	92194.7	104468	130115	106907	127708	139135	128346	73516.7	30271.5	43025.9	33554.3	78974.1	58378.8	73102.1	101302	85629.4	42078.5	43914.4	39563.9	36670.9	40389	63719.5	51486.6	59219.3	61007.4	33551.4	54151.7	60316.8	37508	47552.5	71792.7	36350.6	60371	72430.1	57742.1	43940.2	42997.9	34629.9	41339.5	26117.2	37353.7	50005	23161	38432.9	44232.5
Q9EQF5	Dpys	53.5067	53.5067	53.5067	53.5067	53.5067	53.5067	53.5067	53.5067	53.5067	53.5067	53.5067	53.5067	53.5067	53.5067	53.5067	53.5067	53.5067	53.5067	53.5067	53.5067	53.5067	6884.71	53.5067	53.5067	53.5067	10172.9	6417.19	5516.47	5628.53	53.5067	53.5067	7016.22	8077.36	53.5067	8671.85	53.5067	53.5067	14477.9	5214.22	8894.44	12874.4	4696.33	53.5067	4154.8	53.5067	55109.6	4690.78	8119.33
A0A0G2JDE5	Igkv1-35	53.5067	11093.2	53.5067	97988.4	42511.6	48709.5	10918.5	71709.4	29356	26679	53122.2	53.5067	53.5067	53.5067	9774.72	9630.95	25962.4	23335.6	53.5067	5437.07	53.5067	13588.1	53.5067	53.5067	4276.53	53.5067	53.5067	53.5067	53.5067	14901.4	17203.9	4443.02	53.5067	21077.9	3367.1	53.5067	53.5067	53.5067	12948	53.5067	53.5067	53.5067	53.5067	53.5067	53.5067	53.5067	4832.62	53.5067
Q8BJ71	Nup93	53.5067	30072.3	53.5067	53.5067	53.5067	53.5067	53.5067	53.5067	53.5067	35381.7	34490.3	54257.7	34493	23167.1	17754.5	29343.6	47408.8	19233	43201.2	31171.5	25515.7	69890.3	55410	46443.4	55359.2	49039.9	26520.5	16999	21460.8	43423.9	55907.1	55575.6	155286	23097.5	52853.4	25242.5	30056.7	90223.2	38198.4	82767.4	37507.9	49869.3	30602.9	72066.8	59590	51012.8	53.5067	46372.1
Q9QYL7	Abt1	53.5067	23618.7	53.5067	53.5067	53.5067	53.5067	53.5067	53.5067	53.5067	15021.8	27127.1	25076.1	25533.3	24997.9	17278	20709.5	34086.8	11375.3	32248.1	17333.8	22647.2	16525.6	21120.7	25051.6	21750.3	22469	24251.7	22926.8	44671.5	22667.4	28955.8	32001.9	45827.3	30587.1	26551	25746.9	19629.4	37240.5	26959.5	20594	29451.7	27057.2	24084.8	53.5067	33386.4	11957.8	29326	47389.2
Q9DBF1	Aldh7a1	53.5067	5906.15	53.5067	53.5067	53.5067	4614.97	4030.56	4791.93	53.5067	53.5067	10085.1	27992.7	4843.77	4238.91	12505.6	9836.72	11133.2	13072.4	8632.42	23016.2	9560.79	10776.4	11017	15104.3	57880.4	13066.8	25964.8	8094.91	13144.8	10339.8	11119.1	12712.2	6921.27	4857.69	12701.3	14940.2	10033.4	16089	20543.8	25259	11446.7	14783.2	22176.2	8962.11	4774.65	245885	5201.5	53.5067
Q8VC12	Uroc1	53.5067	53.5067	53.5067	53.5067	53.5067	53.5067	53.5067	53.5067	53.5067	10012.5	53.5067	53.5067	53.5067	53.5067	53.5067	53.5067	53.5067	6503.74	53.5067	53.5067	53.5067	53.5067	7026.97	2766.61	53.5067	53.5067	15332.9	37432.6	4586.03	53.5067	53.5067	7879.81	53.5067	6018.6	10366.5	53.5067	8440.66	53.5067	13612.3	2596	9138.03	53.5067	12111.8	53.5067	53.5067	104055	15474.6	53.5067
P98154	Dgcr2	53.5067	16871.9	13828.6	14185.2	14645.5	19361.9	24711.4	21773.5	11236.6	13152	18568.3	8827.66	9286.68	12415.6	12637.2	15552.2	21292.1	16790.7	13750.4	5697.66	11754.4	7170.41	10087	12860.1	7078.16	14123.4	7449.33	8547.83	8498.22	15824.4	8634.24	11083.6	7665.34	15576.2	6844.87	8143.53	10133.7	16025.6	8959	9825.99	8338.92	16684.1	3731.99	7610.03	9569.99	3931.58	53.5067	13209.6
P15532	Nme1	66457.9	38816.1	38563.3	31291.4	34896.5	28541.4	28622.2	43267.6	34446.7	40952	45875.6	49814.4	41154.9	43087.7	33437.6	54830.8	48491.2	40546.3	66975.7	33338	52431.7	57284.7	47132.4	60921.2	44951.7	51313.1	73644.8	44583.7	48094.3	53193.7	55691.5	51237.6	47141.5	48564.6	58574.3	40371.5	49996.6	58506.3	54065.6	226166	49055.4	48697.4	63538.8	53717.8	51543.5	286149	45394.5	41742.1
P01901	H2-K1	53.5067	24741.8	11468.6	27674.5	30323.2	48892.7	34734.7	41843.7	22237.7	30975.3	30473.7	13530.6	13606.6	13536	16831.9	20146.7	22362.3	27627.5	22865.4	23944.5	26839.1	23412.9	14907.8	23282.8	29897	17626.6	20971.8	8101.89	13681.5	25274.5	21265.6	21145.5	18897	20023.8	11812.5	12939.1	21316.8	15973.7	12978.2	13534.8	20198.3	17863.3	7583.76	18418.2	18230.9	10447.9	15232.8	17488.5
P70191	Traf5	53.5067	4527.88	53.5067	5467.06	53.5067	53.5067	53.5067	6838.98	53.5067	53.5067	53.5067	12322.3	10357.5	53.5067	20492.7	11556	15352.7	7073.14	13578.4	6826.63	13717.4	17230.3	10165.8	7544.72	6823.21	53.5067	15544.6	11149.7	36982.5	9207.27	9173.31	17049.3	19614.5	12398.5	14293.7	23407.1	21262.7	11145.9	17327.1	18931.8	21119.5	10431.4	8295.94	12207.8	11922.7	15272.7	13916	13134.3
Q3UE37	Ube2z	53.5067	20145.4	8463.82	26898.7	34280.9	11990.1	21436.4	26050.8	17859.9	36750.9	21537	14655.1	4912.77	53.5067	16596.9	53.5067	13646.2	25638	53.5067	24688.5	10435	20597.7	53.5067	12517.2	13326	53.5067	11189.8	53.5067	53.5067	20611.7	24766.2	53.5067	53.5067	5773.18	53.5067	9258.9	24375.2	53.5067	15414.7	53.5067	53.5067	13447	53.5067	17256	53.5067	13772.9	53.5067	53.5067
Q91VR2	Atp5c1	7871.22	53.5067	4913.74	7859.28	53.5067	9042.07	53.5067	53.5067	53.5067	5842.88	8113.33	53.5067	3276.02	53.5067	4094.86	2942.58	5791.74	53.5067	53.5067	3718.24	6619.36	7137.84	4819.3	3691.89	7787.8	53.5067	8940.52	53.5067	14796	8845.64	10974	8117.82	53.5067	8430.63	10042.8	53.5067	11786.3	8028.39	15319.1	13876.6	9090.42	53.5067	16692.9	7008.5	3061.51	195344	7690.41	53.5067
P51881	Slc25a5	139002	40730.6	151562	59298.4	120010	208124	37142.4	57600.7	43900.9	33045.7	106883	56928.5	44178.2	61316.9	63664.7	63397.3	61643.8	50288.1	62991.3	44164.1	61726.1	58300.7	73810.5	64478.5	59340.6	75421.7	109707	57131.9	83964.4	85322.7	122405	71723.8	63607.5	79150.1	69703.5	61296.8	127601	77749.9	107496	308417	87570.1	62770.8	97354.6	81962.4	70411.6	821905	70482.3	74560.2
P70375	F7	10963.9	785526	478936	939617	1.17131e+06	1.71467e+06	1.37702e+06	948740	1.11992e+06	1.41473e+06	613066	398363	371698	447410	557198	436574	715820	664669	727876	316854	338855	478726	303756	501469	406255	605995	566043	749421	306185	475989	550487	385715	386508	568568	332553	320621	470339	533608	396876	408969	369210	372367	438895	407021	426342	329728	530061	372235
Q9QYI6	Dnajb9	7384.63	19390.5	10515.7	16852.6	18918.7	9829.2	9440.21	12109.8	12378.3	9915.58	13370.6	19143	15557.1	13830.9	15794.1	18497.6	13227	18760.6	53.5067	10354.4	21352.8	27671	27181.3	28467.5	18197.3	29862.5	24866.1	12265.1	50263.2	35337.6	35137.6	45314.2	34047.2	27233.8	23062.6	23095.5	12992.7	10266.7	21907.8	9857.73	16838	12111.5	26405.2	14357.2	36397.9	18239.3	44504.8	43861.5
Q9CQB5	Cisd2	117460	53.5067	47185.3	53.5067	53.5067	53.5067	53.5067	53.5067	53.5067	53.5067	13051.4	53.5067	11874.5	53.5067	5938.8	10088.9	53.5067	53.5067	22633.6	53.5067	53.5067	8461.49	20467.6	10692	53.5067	53.5067	23564.6	17118.2	48143.4	53.5067	25871.1	14142	26225.2	19131.4	22587.1	18253.3	13964.1	27081	8322.85	31320	23775.7	53.5067	20333	38467.3	16402.8	17326.3	53.5067	29999.6
Q8K0D2	Habp2	469140	441677	327875	464059	713025	588003	512887	483699	523907	673248	251914	151831	175351	197488	206980	255212	214025	255562	248718	113909	158770	183054	190336	214627	320219	242205	280231	460085	243703	263509	235623	152628	135565	227468	129648	196887	226911	284560	134067	201523	167838	134732	174839	157131	212019	160533	176329	166391
Q9DCW4	Etfb	26510.6	33529.8	49093.3	67128.1	47387	10473.2	36914.8	25405.4	58603.4	22821.3	31044.5	96053.8	64531.3	44521.2	41752.5	24960.4	37789.2	47822	49264.5	84731.6	61561.4	78078	75485.1	61093.6	60452	60881.7	41896.9	54847	49332.8	74484.4	59904.6	85841.9	44047	42286.3	73725.5	77455	48782.2	77577.8	50431.4	69247.5	43023.8	54238.4	71385.1	84687.2	69900.4	278980	58856.5	59051.2
A0A097PUD0		1.5121e+07	336369	1.21238e+07	112240	394535	210256	172390	204401	52564.9	1.14006e+06	317932	789206	516773	235488	137877	189753	104984	459773	129064	565919	396209	414023	639586	399896	243547	391197	355069	892791	800564	205686	337010	602436	2.22504e+06	875803	1.20918e+06	1.43691e+06	679928	289319	651106	567476	518442	608857	1.79167e+06	2.23919e+06	296749	1.8292e+06	1.09084e+06	444773
P70444	Bid	53.5067	16651.4	7236.02	21803.7	48200.2	27038.3	18519	32516.5	31941.7	18714.7	15090.5	4793.95	53.5067	53.5067	53.5067	53.5067	13656.9	8279.2	17774.1	7239.81	4552.16	53.5067	6600.83	8768.02	6841.67	12104.1	13446.4	8757.21	53.5067	17685.4	13150.8	8798.68	53.5067	53.5067	53.5067	53.5067	53.5067	53.5067	15436.6	53.5067	53.5067	53.5067	53.5067	53.5067	53.5067	5174.83	11675.5	53.5067
O88844	Idh1	56161.2	14876.9	41007.5	20334	14222	12693.2	24121.7	19996.5	21135.3	23566.2	28726.5	49679.8	26792.1	26183.8	27351.9	31219.5	35184	29810.5	29421	28659.4	26222.7	26113	36468.6	33740.8	32550.1	36636	44089.6	22316.1	36065.5	29943.8	35418.3	29529.6	27251.7	32773	66956.5	23474.9	42961.5	34499.9	44798.5	56170.1	30154.5	28279.2	33290.7	30354	24604.8	187119	57945.1	31987.6
P0C0S6	H2az1	8972.53	14356.2	14441.4	14200.9	12617	11492.9	7286.22	20822.4	8358.24	9313.13	33041.6	17815.3	15682.3	19772.8	19186.4	24612.9	30845.7	19313	27317.1	16989	28790.1	23509.6	21011.3	24050.1	15937.9	30648.9	27276	13392.4	20306	29541	20767.5	28725	22758.8	35394.8	28460.5	14353.1	36744.1	24937	41877.3	40922.4	31281.8	24403.2	44464.5	25789.2	12675.5	204524	16835.3	30040.5
P33622	Apoc3	1.77696e+06	3.4538e+07	1.47706e+07	3.57783e+07	4.99216e+07	4.19973e+07	4.54853e+07	2.48398e+07	4.03095e+07	3.86066e+07	1.92949e+07	1.29781e+07	1.2026e+07	1.84837e+07	1.33639e+07	1.90334e+07	2.11333e+07	1.90213e+07	1.67275e+07	1.06942e+07	1.24815e+07	1.16839e+07	1.29672e+07	1.63944e+07	1.55783e+07	1.75627e+07	1.92817e+07	1.68207e+07	1.09803e+07	2.18863e+07	1.71708e+07	1.21743e+07	1.14481e+07	2.09067e+07	1.00721e+07	1.0918e+07	1.66023e+07	1.23558e+07	1.26294e+07	1.00411e+07	1.07828e+07	1.17177e+07	8.40023e+06	1.23305e+07	1.33096e+07	9.23654e+06	1.4545e+07	1.25389e+07
A0A8D6AR87	scFv	1.71122e+06	53.5067	692838	53.5067	11787.4	53.5067	53.5067	53.5067	53.5067	22494.2	53.5067	25077.7	8501.05	53.5067	53.5067	4978.25	53.5067	7942.11	53.5067	14476.7	13932.4	5428.15	18506.8	7951.67	6263.45	11819.7	8962.05	28305.4	36142.3	2885.08	8605.62	19469.3	58167.1	15447	51075.8	66647.4	39201.2	7692.65	16170.2	19951.7	14626.5	14989.5	51128.5	78603.1	53.5067	34360	18885.6	53.5067
Q99NB8	Ubqln4	53.5067	11227.4	53.5067	27774.5	20624	10664.6	24603.8	20846.4	11118.8	22088.9	9572.49	5420.75	2586.84	6267.55	53.5067	53.5067	53.5067	9866.91	53.5067	5723.19	53.5067	53.5067	10856.9	53.5067	8229.83	53.5067	14528.8	53.5067	53.5067	9736.34	53.5067	53.5067	53.5067	53.5067	53.5067	53.5067	7002.9	53.5067	53.5067	53.5067	53.5067	53.5067	4889.15	53.5067	53.5067	53.5067	6262.26	53.5067
B2RV77	Cstdc4	53.5067	5832.04	11382.1	12786.2	8571.17	12945.1	9225.89	7232.92	5305.16	2566.46	4388.36	53.5067	53.5067	8713.83	2848.63	4448.04	5623.97	53.5067	10472.2	4033.61	2234.65	10271	53.5067	3447.04	9929.58	53.5067	2498.45	53.5067	53.5067	6099.41	53.5067	8727.51	53.5067	53.5067	53.5067	53.5067	53.5067	5417.21	53.5067	5666.48	4644.65	53.5067	6273.88	53.5067	6440.83	2752.18	53.5067	53.5067
Q02788	Col6a2	24344.8	28759.7	39291.5	27982.5	24869.2	41247.3	23863.1	33921.9	39552.5	24495.7	36971.8	24685.6	23158.2	26435.4	22707.7	29174.9	38790.7	20960.3	36432.6	22696.8	50201.8	35612.2	46977.5	34939.2	27741.9	33868.3	35387.4	19687.1	62340.9	24765.8	30765.3	43274.9	37844.7	36077.5	36658.8	37850.5	48460.7	44511.1	66384.3	25640.5	42631.8	38925.6	55070.6	52565.9	15729.6	509571	54802.2	34404.8
Q6P1Y8	Inpp4b	11933.2	7981.04	7569.87	11196.4	8852.2	53.5067	12259.5	9423.75	11070.3	20051.7	6316.2	12615	11321.2	11855.3	6941.36	11481.5	53.5067	6053.51	8482.79	9681.82	15322.9	9912.95	13570.6	9199.11	10828.2	53.5067	53.5067	53.5067	53.5067	8389.56	53.5067	10986.1	8468.89	53.5067	10259.2	53.5067	3995.36	53.5067	14497.3	6830.86	53.5067	10838.5	9769.99	53.5067	8437.99	53.5067	53.5067	11759.3
Q5MJS3	Fam20c	53.5067	40536.6	17164	39955.2	55392.8	92901.4	73624.9	58458.7	42235.6	50287.2	30488.3	20541.5	25829.2	32825.4	26887	38691.6	40593.4	43810.8	40133.2	14297	24387.6	27779.2	24373.1	33349.4	50321.4	30435.6	35221.9	20785.3	21599.8	17876.3	29046.3	53.5067	53.5067	42471.2	29950.1	53.5067	11674.4	20827.7	25493.2	21472.5	32735.9	38589.9	19385.3	33004	30366.9	24171.1	25715.7	17281
P70280	Vamp7	53.5067	53.5067	53.5067	53.5067	53.5067	4201.97	53.5067	3724.77	53.5067	53.5067	53.5067	53.5067	53.5067	16286.9	53.5067	53.5067	53.5067	53.5067	53.5067	4726.97	7836.68	6426.13	12193.4	3416.9	53.5067	3380.84	15845	53.5067	53.5067	19463.6	11554.6	6409.67	3891.66	6712.94	6504.4	53.5067	6231.7	53.5067	12125.7	6551.03	53.5067	7063.25	9891.38	13399	15712.7	15084.7	17538	53.5067
Q99MZ7	Pecr	53.5067	53.5067	53.5067	6044.32	4544.22	53.5067	2774.88	2283.39	3292.77	1866.06	4092.28	3600.84	6651.31	4998.13	4607.91	53.5067	2452.36	53.5067	53.5067	4762.2	6722.55	3393.59	9688.74	2542.21	5786.92	4574.99	4574.58	3117.22	4147.24	2073.36	5108.33	11171.7	6567.57	53.5067	8176.15	3165.93	4061.99	5560.58	4961.25	4367.45	2606.96	8040.36	5745.55	3345	7444.47	62704	7285.9	4395.75
P01786		1.35114e+06	53.5067	634879	53.5067	22480.8	53.5067	6479.05	53.5067	53.5067	55605.2	17258.9	89707.8	29280.7	12024.1	15726.8	24031.3	5945.93	37839	14556.4	41474.7	20357.9	27970.7	48732.1	29039.1	24613	32194.8	27799.2	36423.1	48790.5	12565.3	36025.6	56435.6	165515	88631.4	72691.3	124839	46264.2	20438.9	41609.3	47098.7	32298	35525.7	81513.5	136356	13109.6	85659.9	60309.6	27537.8
Q05920	Pcx	53.5067	53.5067	11549.1	11323.3	8694.66	9861.54	53.5067	53.5067	53.5067	53.5067	40487.4	53.5067	53.5067	3816.77	53.5067	53.5067	53.5067	53.5067	53.5067	4587.6	9377.03	13983.1	9088.31	6722.11	53.5067	10487	7583.72	5957.1	9876.2	9605.73	12028.8	9201.41	10487.9	53.5067	16653.6	53.5067	13178.1	13070.5	14040	20638.9	7923.44	8674.3	15130.7	12887.4	53.5067	202521	17487.2	4583.31
Q9ET01	Pygl	53.5067	13164.5	27369.7	14262.8	7040.11	19207.1	4281.44	11568.3	10587.9	9272.38	31926.2	4308.84	9218.86	12290.6	8339.05	9567.61	22123.7	10305	19892.7	12857.3	18239.1	34600.1	23787.2	19524	18153.9	35696.9	28472.8	30801.3	26745.9	18314.8	21124.9	22473.7	15378.5	23632.1	49883.1	8046.6	17597.9	57018.8	29050.9	22029.4	30067.1	24493.4	12724.6	23578.1	14660.7	109892	12824.9	26408.7
Q9Z1P7	Kank3	53.5067	53.5067	53.5067	53.5067	53.5067	53.5067	3154.48	53.5067	53.5067	53.5067	6196.75	6734.82	6659.84	5586.22	53.5067	53.5067	16673.2	53.5067	53.5067	6932.23	53.5067	53.5067	5833.69	5957.95	7055.81	53.5067	7632.56	14572.8	53.5067	7985.55	53.5067	7516.6	53.5067	10009.6	53.5067	9254.57	7424.23	53.5067	53.5067	6793.49	14989	9743.58	13752.5	8943.35	6347.85	6638.83	53.5067	6284.29
Q8R1S0	Coq6	214164	19886.1	79654.7	53.5067	20552	4734.06	8934.77	4430.32	53.5067	39162.1	29655.1	50441.9	31043.1	4370.94	9740.82	6392.55	6419.39	9483.31	53.5067	29299.6	15442	22459.7	26351.7	27914.4	35810.6	30446.5	53.5067	77675.5	56414.2	33127.1	30362.5	45463.2	53.5067	101677	148340	101052	70480.6	23567.4	99385.4	45629.8	72946.3	74443.9	86434.7	278553	53.5067	40644.7	40167.9	9345.23
P12023	App	91727.9	206470	144036	220477	323327	394504	174496	282438	236889	316359	59741	37592.6	35822.2	52367.2	52683.6	61868.1	53880.4	74848	55748.5	34538.2	44436.4	57479.3	64013.8	43229	40084	33933.5	60231.2	53255.8	55231.8	66161.2	62699.7	55310.7	37049.1	59228.5	38965.6	52419.7	53100.7	41728.5	36630.6	39159.4	40854.7	33118.7	34516.8	41988.6	60256.9	51803.3	42700.5	54247.5
P27005	S100a8	8378.69	531099	515640	990553	614123	1.68927e+06	613221	1.05426e+06	614940	371494	432174	350791	351586	431020	542398	749354	557197	393273	625502	471932	478634	633282	335956	411310	459277	412282	316407	144522	226304	256060	274827	829518	235162	462762	278286	311532	462889	395565	390550	523793	554692	757345	101751	324822	437198	143294	200092	371461
Q5QR91	Gm11437	53.5067	57292.8	20327.9	40706	56773.1	43597.8	28743	26922.4	32981.7	26432	45820.6	27953.6	38490.9	29698.8	38934	66855.8	64266.4	43270.3	33047.4	28673.3	31995.2	47742.6	36384.4	76741.9	38485.9	68350.9	54487.9	11400.2	82375.3	144359	58394.1	83823.1	61368.2	55147.2	44865.9	47280.4	38879.3	34566.9	46417.8	28959.1	46922.4	72605.1	94639.2	53836.1	56990.1	60243.3	171044	124824
Q80UP5	Ankrd13a	2175.69	10751.7	2315.73	11437.6	17652.5	17027.3	13999.5	16205.6	11024	16333.1	3254.23	10335.8	9820.67	4201.87	3015.32	53.5067	15672.7	14515.1	5804.36	12728.4	11682.9	8239.88	53.5067	9065.89	12757.6	53.5067	3744.12	7644.02	5613.86	10982.4	5668.11	6887.73	6473.01	3741.66	3741.34	53.5067	7953.52	5449.75	5629.13	8159.21	53.5067	6535.61	53.5067	4818.75	8808.25	11725.8	3828.35	4673.99
P46062	Sipa1	53.5067	5943.66	53.5067	7893.83	53.5067	11649.9	13858	5426.97	6066.31	6762.27	7852.89	53.5067	4734.46	8987.34	6348.34	53.5067	7580.76	5735.64	5145.72	15657.5	4686.16	53.5067	53.5067	53.5067	4398.6	53.5067	53.5067	53.5067	53.5067	7489.32	53.5067	4226.68	53.5067	4216.44	4944.48	53.5067	4101.09	4382.18	53.5067	5343.97	15922.9	4320.93	53.5067	53.5067	1668.63	2482.07	53.5067	53.5067
A0A1B0GRS1	Zfp773	53.5067	193045	230469	132273	221691	126574	170217	111993	163731	147321	99463.1	316352	247527	128068	111109	195872	54384.5	72088.1	77271.6	53935	194215	218911	352277	161374	189839	134667	204633	216327	332917	155793	276579	201664	572194	111871	247410	287423	156717	195014	60292.7	159513	105076	113432	146876	309877	413541	188244	343476	748516
P34928	Apoc1	2.25987e+07	6.88922e+06	5.27512e+06	5.90369e+06	7.57535e+06	5.63081e+06	8.40765e+06	6.35459e+06	6.66479e+06	7.30053e+06	3.28937e+06	1.87876e+06	2.07397e+06	2.91152e+06	3.44757e+06	4.16181e+06	4.04158e+06	3.14528e+06	4.07892e+06	1.86846e+06	2.68555e+06	2.9643e+06	3.11435e+06	2.31757e+06	2.68878e+06	2.3296e+06	3.98415e+06	3.60888e+06	3.75866e+06	4.8662e+06	3.01959e+06	2.34096e+06	3.02967e+06	3.52901e+06	2.72101e+06	2.8849e+06	2.41331e+06	2.83819e+06	3.0326e+06	3.22023e+06	2.72608e+06	2.52446e+06	2.35601e+06	3.39853e+06	3.06669e+06	2.04123e+06	5.60325e+06	2.71537e+06
A0A0R4J097	Tgfbr3	53.5067	69230.5	46397.8	80235.4	107110	127997	129312	113718	110309	121803	57394.5	30109.7	36918.5	41213.6	64324.4	46788.1	72991.1	84703.8	73027.8	35365.1	42456.7	34875.2	24008.8	46456.1	52437.3	59130.5	52955.5	78397.8	28616.5	63321.4	59970.5	28142.2	38511	82486.8	45639.2	36052.4	56683.5	64759.8	40084.6	36404.5	36135.4	40044	21320.9	36231.8	35685.6	29457	16438.3	39291.3
Q11136	Pepd	148953	9106.94	19879.8	20472.5	11431.6	14101	11393.9	13536.7	14392.2	7152.28	15396.1	38560.1	23838.8	18154	18101.7	15729	11385.8	14519.2	17812.3	14181.9	19206.9	17261.3	11035.1	12772.6	17823	12045.8	8918.75	6540.75	11304.8	6128.72	10813.2	16811.6	15474.3	13402.7	13894.1	11292.6	8197.77	15973.6	8742.78	15080.6	15248.7	17328.2	9217.11	11086.5	9640.27	15168.8	14412.8	14410.2
P25799	Nfkb1	16065.4	3616.29	4654.92	14822.8	8948.36	9678.46	6698.45	15608.9	8563.45	17330.4	5412.32	6295.43	6845.76	3486.51	2604.76	7993.29	5544.41	7155.3	53.5067	8856.68	53.5067	6174.3	4962.57	3114.77	8133.75	2362.94	9902.41	53.5067	53.5067	9737.33	5420.82	7825.73	53.5067	2682.66	53.5067	2106.38	4291.48	7029.46	5494.18	6292.37	53.5067	4549.76	5341.95	1397.35	53.5067	7507.81	53.5067	6363.16
Q3UN88	Mcpt4	53.5067	53.5067	15452.6	16115	38165	53.5067	53.5067	53.5067	8925.82	6695.38	14324.9	25748.1	17380.2	11181	53.5067	53.5067	53.5067	53.5067	53.5067	15176.5	53.5067	25352.8	17925.3	17998.5	53.5067	18933.7	16508.2	30402.1	9771.84	36519.5	23514.9	22307.4	29018.4	15771.5	11050.5	12906.9	53.5067	35072.8	6983.78	53.5067	21312.1	12170.8	34184.5	29067	39103.3	22762.8	53.5067	12958.3
Q80X76	Serpina3f	53.5067	5953.92	53.5067	53.5067	53.5067	2648.11	53.5067	53.5067	53.5067	53.5067	5606.37	26361.6	17030.4	9978.84	5551.14	53.5067	53.5067	2536.55	53.5067	53.5067	24588.3	24914.6	7764.52	4982.93	5226.53	12730.1	10515.8	6759.57	24039.6	53.5067	3169.8	5292.83	25966.1	14211.5	16928.6	12650.4	2310.36	17270	8269.15	11885.3	4875.25	10247.5	10198.8	22433.7	12324.5	5826.04	4471.07	9584.67
Q64327	Mea1	53.5067	53.5067	53.5067	12860.9	8834.07	12601.1	13070	9281.96	5185.14	13194.6	7146.03	53.5067	10817.6	53.5067	9175.69	53.5067	53.5067	8762.48	53.5067	9310.19	53.5067	14167	6828.14	53.5067	53.5067	53.5067	5663.89	3965.03	53.5067	17945.4	53.5067	53.5067	53.5067	53.5067	53.5067	53.5067	10542.8	7264.8	53.5067	3965.17	53.5067	53.5067	53.5067	53.5067	53.5067	53.5067	53.5067	53.5067
Q9DCR2	Ap3s1	10667.5	7799.76	5695.41	6994.09	20788.3	15711.3	12722.9	17871.4	11670.2	17386.9	17836	6285.81	10350.3	9083.96	14841	10178.7	7588.79	10804.7	13677	26083.1	15822.3	11208.2	15014.4	4817.58	12868.6	1567.92	19761.8	8137.52	6278.73	9114.68	11869.8	14054.5	8773.7	53.5067	7671.89	5780.83	15833.3	6210.23	6032.5	9742.25	11214.1	12264	15265.2	9401.45	53.5067	7639.19	4882.25	3178.08
Q6LD55	Apoa2	53.5067	11786.2	22947.2	21587.6	17046.3	26364.1	33798.5	8401.23	18417.4	21305.8	13079	10320.1	9190.1	7901.74	10502.3	4948.31	13859.7	14199.9	9642.24	4459.98	7178.78	10629.4	7551.05	11420.4	7862	10666.1	10179.2	5868.57	53.5067	13169.3	12786.3	8076.39	6354.06	8439.83	6817.34	12409.9	8853.4	2775.85	8327.08	8254.18	9326.83	8761.81	6171.65	5197.21	6939.84	53.5067	8973.25	3243.23
Q9JLZ3	Auh	53.5067	8792.17	15319.8	16462.3	5784.52	5688.82	14415	5131.57	11614.8	53.5067	8292.74	21496.3	18641.6	8901.23	13477.2	13134.7	5136.32	7204.83	23670.8	4137.31	11136.1	10081.8	16336.3	19944	17871.5	7384.82	8945.55	22520.8	18142.8	9487.39	12012.4	18526.5	9740.81	5426.87	17422.8	20968.6	15166.1	16871.5	8116.85	32905.1	9459.36	5608.46	15674.3	24864.9	16838.9	33865.3	15799.4	16786
P34884	Mif	46271.6	102926	73141.5	82065.8	102108	78625.4	58432	63994.4	79063.5	84348.2	153311	79596.1	105499	151527	106901	92810	108206	117412	99144.1	124676	102928	135955	156818	118428	113608	119150	140262	105778	96542.3	173963	103356	123551	67515.2	80908.6	148961	125262	137995	181644	139413	1.16727e+06	117478	114496	110328	89918.7	146707	181181	116879	92294.7
Q91Z83	Myh7	15767.4	42704	54347.7	56900	36428.7	19928.1	39381.2	23264.7	17972.6	18426.8	32139.7	33320.7	48304.9	19814.4	18680.1	27062.5	13761.9	16449.9	19807.6	10418.6	41863.1	29234.9	34694.2	38815.3	24734.9	34966.8	36597.9	34738.2	38153.1	39725.6	39527.9	50083.1	38871.4	22789.5	30235.9	35472.4	24625.1	50594.7	43087.3	25649.2	25960.7	24354	48220.6	43485.8	48034.6	216925	29604.4	58869.8
Q99JF5	Mvd	53.5067	53.5067	42223.5	53.5067	53.5067	53.5067	10289.4	53.5067	18714	16036.1	53.5067	59925.1	53.5067	22440.2	53.5067	53.5067	53.5067	53.5067	53.5067	53.5067	53.5067	53.5067	109960	18202.9	29762.4	45184	39985.5	25262.3	21931.8	53.5067	26006	43576.3	70349.6	18501.7	26102.4	19713.1	39976.9	53.5067	53.5067	53.5067	53.5067	20875.7	53.5067	26346	13844.4	9465.32	43894.8	51710
Q9DCT6	0610010K14Rik	17448.2	65878.2	42302	84601.1	72296.1	53.5067	65556.6	60165.5	80842.3	79221.1	62777.9	65331.8	69406.5	61642.6	84075.7	56135.4	59954.6	31487.3	72053	48254.8	66162.4	76953.1	53.5067	44310.5	48079.9	53.5067	43506.7	30859.9	53.5067	53.5067	53.5067	68716.9	53.5067	83262.8	53.5067	54972.3	66408.7	70542	83232.3	48634.5	73239.8	64124	73355.5	53.5067	53.5067	53.5067	42120.7	53.5067
O09046	Il4i1	53.5067	5897.45	3674.55	10288.6	53.5067	12066.8	10511.7	23663	6671.14	7262.62	11469.3	2852.82	5351.4	6740.59	12030.6	11998.7	12501.4	8515.77	12354.2	3289.66	7330.98	15111.4	53.5067	53.5067	14815.6	53.5067	53.5067	53.5067	53.5067	4925.33	5526.49	7271.21	5429.5	7338.89	13327.7	53.5067	7731.17	12214.3	11901.2	3279.27	9255.68	10258	53.5067	53.5067	53.5067	4354.19	53.5067	53.5067
Q5ND29	Rilp	53.5067	8971.33	3496.21	5813.56	6530.17	4794.03	2544.16	4839.01	6395.14	6977.51	6381.99	53.5067	4735.29	4235.61	3961.45	4142.87	2333.61	4582.73	53.5067	3129.75	2484.77	3118.13	3746.79	2391.93	5508.26	3214.05	53.5067	2596.63	53.5067	3131.68	6963.17	3180.03	53.5067	53.5067	3109.05	2269.53	5318.04	1221.14	53.5067	1470.93	1010.84	2041.81	830.831	2025.72	3960.25	3330.3	53.5067	53.5067
Q6P6I6	Polr2m	53.5067	8908.87	53.5067	53.5067	53.5067	11785.9	13665	12814.8	53.5067	19237.9	53.5067	15269.7	20220.9	19801.8	13927	53.5067	11775.9	11005.4	11909.1	15861.9	21088.2	21328.2	26130.1	9984.34	14604.7	16642.3	11896.3	16074.8	8072.21	17904.5	15081.9	16231.8	16965.4	22348	14274.3	20332.7	26121.5	14807.7	17130.1	9670.15	18294.4	12707.1	21506.1	22116.3	23520.6	17605.7	25847.9	53.5067
Q00690	Sele	7107.98	28149.4	47331	18888.8	40178.3	62603.2	20065.5	51303.5	23226.8	53082.7	28353	28735	20951.8	26706.3	23869.5	27970.6	23477.7	26795.2	34632.7	13046.7	29090.2	31026.5	19110.2	17958.8	28690.2	21751.2	25401.2	34175.7	53.5067	14867.4	18739.9	36896.8	53.5067	27791.5	38615.7	10656.7	11777.1	25060.8	20257.1	25387.2	27731.3	26972.3	25045.7	18725.1	27104.7	11309.7	18553.2	53.5067
Q9R229	Bmp10	7342.65	11415.6	16873.1	4868.3	8914.22	14482.5	9265.01	12968.6	9532.74	10857.3	5504.46	4697.19	53.5067	8587.45	4493.65	53.5067	4426.9	5102.34	53.5067	53.5067	3390.31	4511.24	3642.23	4581.03	5055.93	2968.71	4644.46	7650.51	53.5067	53.5067	3661.68	6638.74	4850.03	53.5067	53.5067	2694.2	53.5067	53.5067	10096.3	53.5067	6370.7	53.5067	7947.7	4043.73	53.5067	2965.65	8135.53	53.5067
Q497I4	Krt35	2299.69	53.5067	3793.19	53.5067	53.5067	53.5067	53.5067	53.5067	53.5067	53.5067	53.5067	53.5067	3612.61	53.5067	53.5067	53.5067	25738.4	53.5067	5978.72	2144.43	53.5067	5293.88	53.5067	9594.05	53.5067	3646.1	3919.13	53.5067	6377.61	7049.63	5115.97	5288.25	53.5067	53.5067	7682.09	53.5067	8590.86	9844.89	12608	206842	6262.2	4385.8	6452.22	4806	6534.86	15826.6	4404.64	3771.69
P24456	Cyp2d10	53.5067	53.5067	53.5067	53.5067	53.5067	53.5067	53.5067	53.5067	53.5067	5324.34	53.5067	53.5067	53.5067	53.5067	53.5067	53.5067	53.5067	53.5067	53.5067	53.5067	3721.54	12524.1	8378.63	53.5067	2779.29	53.5067	53.5067	53.5067	7682.99	53.5067	53.5067	7969.18	53.5067	8402.99	2612.22	53.5067	5978.6	53.5067	9650.17	53.5067	28003.2	6640.37	12731	4384.11	53.5067	141613	4034.11	53.5067
P97366	Evi5	53.5067	51114.4	53.5067	328001	500029	772165	679936	405627	283827	528893	153386	138368	128702	76799.3	68181.7	46017.7	157837	53.5067	159142	82494.4	53.5067	11538.7	53.5067	44544	55920.5	53.5067	53.5067	53.5067	232303	90212.8	40734.8	38904.7	53.5067	106162	25305.2	9433.77	112320	121412	64295.5	85316.5	53.5067	95450.6	30729	53.5067	168522	79126.8	53.5067	53.5067
Q6P2B1	Tnpo3	53.5067	82871.4	53.5067	40640.8	118894	91183.2	96099.1	86176.7	53516.8	62084.2	37403.9	24770.2	34876.9	36881.9	40390.7	28573.8	52092	48687.7	43573	52786	39752.7	47771.8	47845.9	37572.5	44063	29167.2	36253.8	25016.3	15865.9	40647.1	35348.3	46111.4	34110.7	26349.5	53.5067	28999	40006.9	32545.2	31231.1	38931	19574	45510.8	20952.7	34702.3	17080.1	17360.5	45057	24213.2
A8DUK7	Hbb-b1	28391.3	455984	165667	49845.8	450926	133511	875734	932546	820342	950334	305741	41089.5	14459.3	166161	11362.7	92729.7	220278	54263.3	122452	41062.1	7298.53	3943.81	23660.2	106941	53258.7	45024.3	27281.2	37125.9	11532.4	185195	69986.6	86533.1	22525	154201	71218.3	48703.6	114633	7325.23	3821.62	53.5067	29573.7	29463.6	2279.02	40714.9	49511.6	18829.3	257840	7540.34
Q64374	Rgn	53.5067	8196.63	14183.9	7942.12	7248.51	5927.78	5296.64	53.5067	5480.26	53.5067	5699.81	53.5067	4521.46	10654.5	5254.42	53.5067	5897.42	53.5067	9490.54	6929.76	12661.1	11500.2	13109.1	6506.99	8369.56	9768.31	5672.43	53.5067	20906.4	4453.45	5308.28	18853	14957.6	5066.1	9673.59	53.5067	14274.7	10599.7	20627.3	11340.8	8395.67	13011.3	24012.5	16854.3	2335.22	462827	16291.7	6819.11
P27659	Rpl3	53.5067	2908.06	15653.9	11702	11530	53.5067	1635.57	5543.63	12509.6	5253.31	6981.59	9097.47	13473.9	19515.4	11567.2	13927.7	10229.8	5864.19	17703.4	18010.4	7853.26	15703.6	10999	7428.53	21538.2	9832.64	35640.4	12971.9	18449.2	21485.1	24720	20063.1	4390.01	6738.2	19263.3	21288.3	15923.5	13183.6	10460.3	51447.6	12255.4	15938.5	23987.6	11621.3	15133.2	25225.1	7771.55	13282.9
O89103	Cd93	53.5067	25564.8	7142.88	18768.5	26705.8	17805.9	21376.8	12426.1	18600.7	15222.1	10368.3	1091.41	10770.2	3720.46	15492.6	8643.11	17073.6	14439.6	14995.4	5280.44	10118.3	8172.61	9284.06	15790	11108.5	15215.3	15172	3359.51	7837.84	13996.9	8930.7	12395	6011.42	11076.6	4501.66	2144.56	9860.72	5530.04	5790.79	4512.2	5539.58	12414.2	7574.99	8520.78	6942.61	5846.6	4751.47	53.5067
P51410	Rpl9	53.5067	25977.2	15294.6	28152.6	14417.3	10896.5	9668.6	10861.5	20996.7	37486.8	22271.7	32162.1	38379.4	38862.2	33651.8	50200.8	44358.1	39003.7	54363.1	43497.1	40863	41114.9	39639.4	45734	52819.6	30539.6	39617.9	33180	31044.3	56317	64400.1	42538	29904.8	42588.6	34345.9	46449.5	44953	47128.8	37793.7	111572	38243.7	41511.2	37133.6	39619.6	40360.6	103835	31795.9	51924.4
Q02819	Nucb1	78523.4	1.51963e+06	518457	1.92832e+06	1.54275e+06	2.09683e+06	2.28516e+06	2.39159e+06	1.72999e+06	2.09282e+06	1.06902e+06	645345	824876	472230	743522	736005	1.16933e+06	1.49965e+06	427692	349607	928279	622355	975129	644998	626630	773503	780889	1.25497e+06	414348	835839	674359	629114	312021	602814	468436	544587	806122	702708	420942	540146	499308	586951	239123	592110	450012	451155	480449	574411
P48787	Tnni3	53.5067	4155.2	18991	11860.2	12752.7	9244.13	7700.08	9927.96	3590.26	12254.4	6549.88	53.5067	3951.19	1773.71	5063.77	53.5067	53.5067	53.5067	5186.13	53.5067	53.5067	53.5067	53.5067	53.5067	53.5067	53.5067	53.5067	53.5067	53.5067	2014.3	53.5067	53.5067	53.5067	53.5067	1187.86	53.5067	53.5067	53.5067	1624.36	53.5067	53.5067	53.5067	2437.97	53.5067	53.5067	12763.3	53.5067	53.5067
Q02013	Aqp1	53.5067	9413.39	4436.56	13843.8	13926.4	16073.7	4204.32	23633.8	8775.87	27942.7	98922.1	20182	6880.61	21368.9	17877.9	24019.7	13370.8	25134.7	9234.02	17271.8	15994.2	14503.9	16584.1	28581	43698	30719.5	50985.2	52293.9	8275.74	40193.1	106137	53.5067	7722.86	45023.4	28934.8	21701.8	47496.7	16885.8	25486.2	83868.3	22525.8	14431.4	30188.2	43812.2	13756.6	45728.7	6441.47	10189.5
Q78JT3	Haao	53.5067	53.5067	53.5067	53.5067	53.5067	53.5067	53.5067	53.5067	53.5067	53.5067	8251.35	53.5067	6008.66	6488.18	8473.32	5094.66	5952.9	53.5067	6145.22	9645.16	14356.5	13198.8	9241.7	53.5067	9744.79	53.5067	11073.4	6676.03	8660.73	53.5067	53.5067	15049.8	53.5067	53.5067	11241.5	7982.15	9981.17	6016.88	12842.5	14308.4	7490.64	10443.8	13303.6	7968.18	53.5067	139771	13209.8	12856.9
Q04999	Inhbb	15627.6	53.5067	6023.72	7444.16	9445.46	53.5067	7941.01	53.5067	9128.65	13563	53.5067	16826.9	11998.6	36727.7	15763.9	12503.7	53.5067	21454.8	16866	10848.6	25402.8	19208.3	14410.3	16467.6	16612.6	13337.8	9803.89	53.5067	19884.6	26486	21190.9	24780.1	53.5067	30122.5	28322	21597.7	16823.8	53.5067	22976.2	14642	30500.6	34199	18896.4	26385.6	19667.4	18569.3	16926.8	20155.5
O55134	Pcdh12	53.5067	212753	101744	277373	470714	517141	528351	469577	371630	450456	155327	84572.8	95795.2	75053.9	111769	76057	190596	217720	133133	80496	87452.1	111644	89243.3	115545	136285	89646.8	161818	199426	71041.7	129267	141859	82792.1	107013	117420	83491.1	82639.5	90561.5	134226	88022.4	89777.4	72424	80362.5	98558.3	57802.6	79759	57409.3	105095	127675
P08249	Mdh2	135270	39721.3	110996	46434	40399.7	23586.3	28382.3	26115.9	38025.7	29354.2	63039.3	94632.7	38162.2	42202.3	37430.6	53106.6	51987.8	38312.5	38657.9	29240.9	62824.9	65557.6	55068.7	50429.6	43597.6	57321.3	81173.7	52534.2	73997.2	68916.2	74420.1	65795.3	41100.3	41096.3	78708.9	31445	72512.1	71764.9	88456.2	378766	64928.2	59017.8	111896	68141.5	30896.2	802910	44727.5	43004.6
P62962	Pfn1	51440.1	927433	442410	860321	1.64219e+06	1.58187e+06	1.1713e+06	794710	1.5684e+06	1.5896e+06	565777	573045	576803	549614	590210	603864	429432	612021	528031	442537	510049	448877	613586	622733	529248	435634	617720	1.29323e+06	306731	595976	615289	364345	273653	355855	405725	484624	596134	466833	419841	359048	342545	290548	520203	403022	589088	491549	491341	379667
P24472	Gsta4	53.5067	53.5067	53.5067	53.5067	53.5067	3673.54	53.5067	2328.82	3445.85	53.5067	3145.83	1342.68	53.5067	53.5067	53.5067	53.5067	53.5067	53.5067	53.5067	53.5067	3550.17	1561.15	7671.25	53.5067	2371.34	53.5067	53.5067	53.5067	14283.7	53.5067	53.5067	6314.99	53.5067	53.5067	4074.5	53.5067	5112.08	3709.87	4532.58	12492.7	2938.82	3653.02	5970.64	53.5067	53.5067	102067	9186.69	53.5067
O89023	Tpp1	53.5067	53.5067	14092.1	7752.44	11342	11276.6	15385.4	16709.5	10212.8	13479	11391.2	8223.66	6716.91	7159.9	8116.42	4749.13	53.5067	14359.2	15865.2	4564.13	5737.81	4613.96	6562.22	4383.03	53.5067	2971.15	53.5067	5618.97	53.5067	6570.72	53.5067	18071.3	7479.3	12665.7	14672.1	6286.22	53.5067	53.5067	7932.46	53.5067	4757.4	16522.4	53.5067	53.5067	53.5067	53.5067	12510.7	53.5067
Q6ZWU9	Rps27	53.5067	53.5067	53.5067	53.5067	53.5067	53.5067	53.5067	53.5067	53.5067	53.5067	53.5067	53.5067	53.5067	53.5067	5520.44	12122.1	4313.64	53.5067	4631.3	3400.09	53.5067	5776.52	53.5067	6399.26	53.5067	6485.92	8314.15	7687.11	53.5067	6830.08	53.5067	7929.41	53.5067	3244.32	53.5067	5743.65	15036.2	11776.2	5776.03	15796.7	9608.82	7194.91	7356.15	3859.08	53.5067	26273.9	53.5067	53.5067
A0A9L6KDQ4		53.5067	15361	5020.43	7525.95	20072.4	12032.3	53.5067	9229.85	14871.2	18209.8	37935	53.5067	66647.5	26122.8	46067.5	23048.4	26801.7	8134.09	31551.5	27592.6	6257.55	19173.9	19621.6	27167.1	26652.2	38214	31760.5	39738.8	22028.8	47112.4	28527.3	24384.3	28629.7	49041.5	27382.5	42328.3	43366.2	58863.8	31635	67081.4	53.5067	36511.4	15000.8	20249.2	55253	19334.3	53.5067	46123.1
Q99LL3	Chst12	53.5067	31472.7	19658.9	29416	41189.7	62356.9	48652.3	40910.1	57770.9	40187.2	19534	11545.2	21356.8	22498.2	24060	17769.5	18537.9	25357.7	28392.9	11172.3	9938.64	17795.9	17666.6	10565.9	20231.9	14456.3	16918.2	22586.5	14840.2	12681.7	26231.9	22268.7	16970.4	27504	19641.9	13422.1	20238.6	22919.6	13818.9	11884.4	10678.3	21873.3	18873	9910.51	16456.9	11108.7	17341.8	22046.6
Q62168	Krt32	5057.29	53.5067	53.5067	53.5067	53.5067	53.5067	53.5067	53.5067	53.5067	53.5067	53.5067	11211.5	53.5067	53.5067	53.5067	53.5067	23173.1	53.5067	53.5067	53.5067	9338.22	13989.8	16310.5	38631.5	49224.5	53.5067	53.5067	13199.1	18172.5	53.5067	53.5067	14898.1	53.5067	53.5067	4024.81	53.5067	34408.4	126233	28525	2.51708e+06	149300	35483.3	30971.5	18903.3	53.5067	20692.2	53.5067	53.5067
P30115	Gsta3	8142.46	20041.1	27141	53.5067	12246.8	12640.9	15614.9	19291.5	10788.5	15928.8	26506.8	21768.7	14227.7	17539.1	26199.6	20861.3	23455	11436.2	6768.27	28097.4	28431	37348.9	27761.2	18121.9	29484.4	17562	53.5067	8770.97	33182.7	53.5067	13940.6	40059.3	22631	53.5067	37655.3	26330.3	36564.2	26202.4	49655.4	40906.9	14546.5	39361.6	39887.1	32193.1	16136.9	412261	37989.7	26705
P47738	Aldh2	4914.07	11668	30698.7	23491.5	15041	13930.3	8450.09	18379.8	18046.3	22790.1	45917.4	14980.5	18411.1	17460.7	13906.1	10302.4	23150.9	14425.4	3706.29	22496.2	33633.7	31246.3	23752.5	17932.9	26160.1	22515.6	25269.5	37887.7	28341	21166.5	22298.7	28091.3	18860	12245.7	21826.2	5256.17	43560.5	29163.5	41276.5	65643.1	25262.8	24216.4	56481.4	34982.9	10397.4	572980	22963.2	53.5067
A0A1L1SR46	Csk	53.5067	48174.7	24169.4	27232.1	60241	56224.3	41724.3	53.5067	53.5067	36481.1	32246.7	14474.7	17259.9	14579	27792.4	25067.6	35544.1	31456.4	53.5067	19737.9	20056.7	28445.5	12529.7	17901.1	37822.5	12827.2	53.5067	53.5067	53.5067	53.5067	19250.6	19211.3	53.5067	21240.1	53.5067	53.5067	20967.9	16293.5	15185.1	9821.28	53.5067	22757.7	4999.63	10360.5	19350.3	18170.4	35584.3	18128.1
Q58A65	Spag9	7498.37	19233.7	16389.7	25876.5	29998.1	19570.1	27923.6	43777.8	32528.1	55530.6	19605.2	17427.2	28090.2	16782.1	20763.8	17812	25027.5	27901	11045.5	31844.8	16751.3	16427.3	22201.5	11799.4	19984.7	16247.4	30353.3	32938.5	53.5067	27295.3	17974.1	17596.6	13930.1	53.5067	11039.7	18508.1	26109.9	15776.6	13843	19371.5	20520.3	10897.2	11846.3	5369.73	13330.3	19535.4	10629.4	11067.5
P00920	Car2	1.93084e+06	141984	212191	161348	271619	189978	187612	191723	186475	137711	203282	89051.5	118791	97673.5	77796.5	128590	108919	84331.4	162458	66123.2	119076	93937.1	108498	197738	141643	127486	109198	173107	56810.4	88648	96402.6	110016	111768	69405.9	77477.9	89649.3	118406	118280	72556	89312.5	73028	114410	72600.3	80999	196303	83097.4	92005.6	75354.8
P67778	Phb	32022.2	14008.9	38545.3	8758.95	16864.9	43537.4	13092.8	11052.7	8907.68	12105.3	24629.4	17206.1	11733.2	14442.5	11862.5	19947.3	16504.7	14320.5	15126.9	6401.13	19766.2	15973.8	23275.1	24232.8	15849.8	18030	34697.1	30487.3	18191.9	24389.1	26189.8	18431.9	14198.4	19860.7	29035.5	8482.97	29585.7	19727.2	31832.7	91134.8	20814.9	21040.1	38919.6	25160.2	12856.5	310943	20258.9	11579.7
Q8C9S4	Ccdc186	53.5067	53.5067	53.5067	53.5067	53.5067	4183.19	53.5067	53.5067	53.5067	53.5067	5620.97	53.5067	53.5067	12463.1	53.5067	11239.1	53.5067	53.5067	53.5067	53.5067	53.5067	53.5067	53.5067	7828.8	4356.93	53.5067	53.5067	53.5067	7103.4	53.5067	10718.5	6271.96	7128.28	2733.68	53.5067	9874.49	53.5067	53.5067	53.5067	6572.05	6426.73	7202.74	12725.1	53.5067	9169.66	4430.57	5289.41	7087.9
P25688	Uox	53.5067	53.5067	12963.3	53.5067	53.5067	53.5067	53.5067	53.5067	108100	53.5067	53.5067	53.5067	53.5067	53.5067	53.5067	53.5067	53.5067	53.5067	53.5067	53.5067	16088.8	5075.58	8009.85	53.5067	53.5067	53.5067	53.5067	53.5067	12617.8	5393.96	4509.07	8904.62	6304.06	53.5067	4503.31	53.5067	11018.4	5087.25	11045.4	53.5067	7126.57	11386	26184.2	11707.9	53.5067	279401	7708.18	53.5067
Q8C551	Rad51ap1	53.5067	3494.68	53.5067	53.5067	53.5067	53.5067	3095.59	53.5067	53.5067	53.5067	53.5067	53.5067	53.5067	53.5067	53.5067	53.5067	53.5067	38138.1	2129.58	53.5067	53.5067	11599.1	7286.59	15546.5	53.5067	1812.35	53.5067	25224.9	8323.56	53.5067	53.5067	3695.65	53.5067	53.5067	16308.3	22494.7	36340	2419.5	42965.4	53.5067	53.5067	6132.57	10823.3	30818.7	53.5067	10898.5	11373.9	7379.14
B7ZNH7	Col14a1	53.5067	53.5067	4095.79	18266.7	21617.5	53.5067	12005.9	37674.3	12949.1	18137.3	12332.8	35230.1	51861.4	48041.7	70005.8	20213.1	31505.9	31874.3	22896.6	162371	51753.5	49259.7	50288.9	20035.5	21397	39033.8	37587.3	45263.4	38392.9	57496.4	22927.8	41982.4	41068.9	56638	27310.8	63258.8	39951.4	22247.1	89385	17976.5	80098.3	89710.9	125323	18776.6	33162.2	25560.3	48459.4	27578.7
P47867	Scg3	17529.1	163994	99944.4	151931	217332	162972	172516	179333	150702	163779	90768.6	57148.5	62366.6	56499.8	63081	67279.8	103642	78670.1	73372.7	31007.9	54383.1	66200.5	57500.4	41682.5	75011.4	71242.7	78999.7	54698	67249.7	91700.6	83978.7	77917.5	58558.9	86966	50069.3	45204.8	74235.4	53143	33056.3	42563.2	79125.9	56662.3	50146.5	48462	63610.3	40031.8	82322.2	55510.2
Q8BJR6	Prss27	53.5067	53.5067	6381.66	53.5067	53.5067	53.5067	53.5067	7130.17	53.5067	53.5067	53.5067	6228.38	5334.32	53.5067	9417.35	6507.27	53.5067	53.5067	53.5067	53.5067	53.5067	5708.82	53.5067	7003.33	53.5067	53.5067	4383.61	53.5067	53.5067	8025.58	6172.66	53.5067	11370	11171.6	53.5067	53.5067	4443.9	10632.6	9364.68	27174.5	53.5067	8088.74	13263.8	6828.88	8622.88	1106.35	53.5067	4801.56
Q8VCW8	Acsf2	53.5067	7109.2	53.5067	53.5067	53.5067	53.5067	53.5067	53.5067	53.5067	53.5067	53.5067	2095.65	53.5067	5023.71	53.5067	53.5067	53.5067	53.5067	53.5067	11622.9	5111.69	10017.2	2549.36	4892.89	5500.93	6874.33	53.5067	68567.4	53.5067	32580.9	53.5067	6690.72	53.5067	53.5067	53.5067	53.5067	8251.05	6108.89	15589.8	9479.38	53.5067	14890.6	19432.4	7547.29	53.5067	100946	15092	53.5067
Q922F6		5415.61	53.5067	53.5067	53.5067	53.5067	53.5067	53.5067	10528.3	10674	53.5067	19041.4	10473	12030.4	15118.8	18007	31002.8	13645	53.5067	53.5067	12535.5	53.5067	8585.52	53.5067	15825.4	23424.8	14001.6	53.5067	15474.7	22735.6	18352.2	17481.6	7915.18	15559.1	28324.6	12056.4	15263.1	16739.9	23765.4	8576.9	17467.1	17563.2	13330.2	10395.8	11429.8	15500.4	8138.38	22740.4	20875.3
Q5XKE0	Mybpc2	53.5067	28866.5	53.5067	6563.76	3187.65	53.5067	6260.25	53.5067	53.5067	53.5067	53.5067	53.5067	10018.9	53.5067	53.5067	53.5067	53.5067	12185.6	53.5067	2474.57	6034.08	3822.54	10301	6699.42	7750.77	7098.17	53.5067	2980.81	5700.32	6514.2	7536.03	9290.7	53.5067	7727.28	4107.48	13002.4	53.5067	9054.82	53.5067	53.5067	3472.19	10541.9	4635.29	7656.87	10916.4	9912.96	4450.27	11125.9
Q8VCH0	Acaa1b	11704.1	5933.79	4200.55	7053.34	5656.29	53.5067	6362.02	5946.08	2790.45	3429.73	5938.57	5396.25	5080.28	8733	6748.09	53.5067	2800.13	53.5067	53.5067	5033.64	7564.16	7701.6	7287.55	3478.2	9566.49	1991.54	5880.97	53.5067	7157.05	5659.05	8273.02	12223	4440.15	4229.33	8579.12	53.5067	7438.35	6331.23	7259.3	8544.37	5730.12	10128.6	16357.4	6490.06	7874.89	80265.4	12013.3	12008.1
Q0VGY8	Tanc1	71251.4	123565	62297.9	332496	416398	416437	338378	328217	244011	367799	340310	65824.9	129107	226814	300399	306258	338750	191263	532812	320639	139466	206995	65165.3	208154	327283	179450	82785.3	87687	120068	123145	163229	222326	104640	350396	240758	91899.9	310978	108065	321858	89820.1	217976	371813	100696	174212	98511.2	96493.3	185645	107661
Q99JR5	Tinagl1	53.5067	34693	53.5067	25440.9	19092.3	12971.5	15828.3	20323.8	12311.2	18346.6	13304.3	14230	11458.8	13650.7	9661.79	16559	18606.6	25819.1	9360.14	53.5067	15404.1	17000.5	17375.7	53.5067	10361.1	12113.4	16393.2	53.5067	11774.9	10282.7	14775.6	8371.9	53.5067	13004.4	11619.2	17586.9	53.5067	8661.62	6812.7	53.5067	9397.29	8227.5	7311.02	12207	11427.4	10113.1	19680.7	6703.59
Q5SSI6	Utp18	53.5067	25869.8	12769.2	31596.7	38158.2	42171.4	41690.8	40328.5	28282.7	32721.8	17329.9	18386.6	17624.9	19015.4	13770.7	10524.1	17925.3	16375.9	19096.9	9750.01	26416.6	8436.24	16570.7	19809.4	10533.9	20914	15892.4	14744.1	21451.1	6084.81	9759.06	18923.1	53.5067	11400.6	10555.9	8528.52	11171.6	17220.8	15711.2	8556.16	7022.34	22240.1	17152.7	53.5067	19020.8	10088.5	21482.5	11848.2
P56399	Usp5	53.5067	110042	46572.9	136642	189932	113421	163885	151394	196163	246063	65536.9	57693.7	63076.9	71694.4	58805.2	63583.6	62982.5	76340.5	44867.9	54766.1	41848.3	43229	73293.9	61982.1	74165.2	54919.1	95315.3	98314.6	38638.9	100076	78860.7	55673	41127.2	35443.5	41348.2	50833.2	65654.5	45244.9	40238.2	56359.6	41626.7	48144.5	32722.8	32609.8	59422.7	63101.5	45540.2	38679.3
O35593	Psmd14	13938.6	48862.7	53.5067	42421	42168.8	49889.4	53418	64362	40690.4	49546.9	32741.2	43929.1	44160.7	23944.2	35159.1	21775.3	27351.3	36991.5	40585.6	27492.6	23133.9	22962.8	24196	15893.4	44745.8	18200.2	44694.3	53.5067	53.5067	33653.5	32266.5	15161.1	46612.9	12428.8	16794.2	23366.3	29034.2	25166.4	28862.5	51211.4	38816	28996.9	12717.3	16266.8	19589.5	44108.8	53.5067	37839.9
Q3V1M1	Igsf10	53.5067	53.5067	41225.1	53.5067	148677	53.5067	53.5067	188428	230673	53.5067	84709.9	99241.2	107976	61406.6	72159.8	27947.7	36749	53.5067	166860	54541.6	79171.6	115484	132863	110579	62695.5	152251	116071	103752	131825	75037.3	149210	139039	209857	80556.3	131773	165321	108568	167762	52997.6	133325	137725	46525	53.5067	142511	271168	62905.1	57964.3	290941
O08716	Fabp9	53.5067	53.5067	53.5067	53.5067	53.5067	53.5067	53.5067	53.5067	53.5067	53.5067	53.5067	53.5067	575.423	53.5067	53.5067	53.5067	53.5067	53.5067	53.5067	53.5067	13949.6	9573.9	53.5067	53.5067	53.5067	53.5067	53.5067	53.5067	10117.7	53.5067	53.5067	5049.99	53.5067	53.5067	14036.2	53.5067	8816.85	53.5067	26622	3738.44	9745.53	8982.76	25878	7696.25	53.5067	99518.6	53.5067	12572
P97821	Ctsc	53.5067	2266.42	53.5067	3611	53.5067	53.5067	1474.14	5170.07	53.5067	3231.59	3324.84	53.5067	844.371	3096.07	3023.91	1532.65	4372.39	53.5067	5180.74	2179.24	2822.53	5485.64	3850.25	11464.2	3538.2	6881.24	3879.19	5061.53	4822.41	53.5067	53.5067	4064.17	4385.2	4135.17	2740.85	4007.89	6628.57	2769.31	7004.76	3595.19	800.21	4494.69	2814.15	6937.81	5310.75	10869	4729.52	3388.8
Q8BYN3	Itpk1	53.5067	35721.1	53.5067	32371	53.5067	29417.4	22350.9	39574.3	28933.9	25818.7	53.5067	22415.7	24444.9	21048.5	18110.4	53.5067	11349.1	17110.7	53.5067	16118.8	14990.4	13754.8	16579.3	8738.53	53.5067	53.5067	20375.9	53.5067	53.5067	14929.5	53.5067	14301.3	53.5067	53.5067	8394.87	10320	28817.9	6712.12	20208.6	11914	7872.33	15150.8	13382	53.5067	53.5067	12244.5	53.5067	53.5067
P33587	Proc	193113	4.01266e+06	1.75358e+06	4.24662e+06	6.00765e+06	7.17608e+06	5.51129e+06	4.85413e+06	5.96483e+06	6.64859e+06	2.9307e+06	1.58435e+06	1.61398e+06	1.81206e+06	1.75695e+06	1.6475e+06	2.83516e+06	2.49003e+06	2.89255e+06	1.20085e+06	1.63129e+06	1.46541e+06	1.52137e+06	1.63344e+06	2.03925e+06	2.14854e+06	1.74714e+06	3.71891e+06	1.20777e+06	1.56567e+06	2.14485e+06	1.62262e+06	1.52808e+06	2.34021e+06	1.63938e+06	1.49465e+06	2.07227e+06	2.1694e+06	1.61229e+06	1.93466e+06	1.38939e+06	2.07269e+06	1.06884e+06	1.47282e+06	1.64377e+06	1.19044e+06	1.51025e+06	1.68415e+06
Q5I012	Slc38a10	53.5067	105357	45003.8	100897	123147	144069	146130	126377	119721	158061	71087.5	39636.2	45302.4	60377.5	68326.3	55795.6	88029.3	93891.6	84321.6	24602	44505.5	52239.9	41814.8	42495.3	55236.8	61873.8	64278.1	66237.4	50668.3	64109.8	67752.9	55958.1	53367.6	77655.6	49108.9	43123.3	47029.5	59847	50359.7	36968.8	46129.2	51735.3	38748.6	51802.8	43084.8	33057.2	47603	56048
P17897	Lyz1	3.15153e+07	1.82036e+06	2.10792e+07	1.62544e+06	1.80654e+06	2.0224e+06	1.86778e+06	1.95654e+06	1.30189e+06	1.30249e+06	1.4667e+06	1.60945e+06	1.40496e+06	1.41433e+06	1.50699e+06	1.23915e+06	1.56856e+06	1.54615e+06	1.31797e+06	699689	1.73739e+06	2.25903e+06	1.6918e+06	1.38458e+06	782314	1.20843e+06	2.15112e+06	590695	1.91957e+06	1.11274e+06	1.60407e+06	1.40679e+06	1.21742e+06	1.231e+06	1.2699e+06	1.14949e+06	1.39572e+06	1.02999e+06	1.28079e+06	812303	1.19148e+06	1.8198e+06	2.12364e+06	1.4535e+06	993844	778534	1.91135e+06	1.60817e+06
Q05144	Rac2	13473.2	16457.1	53.5067	25841.3	24142.2	30416.6	14850.2	31106	20562.5	22521.2	19490.1	18705.4	21171.9	24287.3	20253.2	21009.9	21077.6	15725.1	11841.5	31576.5	21419.7	29498.1	5969.69	14104.2	25115.8	53.5067	2404.4	53.5067	53.5067	30065.7	2997.92	20837.3	8498.59	53.5067	7191.09	53.5067	24370.7	19315.6	21523.8	21244.2	53.5067	23074.9	39030.3	53.5067	13046.9	13828.5	53.5067	6081.93
A2AIV8	Card9	53.5067	2528.07	53.5067	4315.08	5563.58	8090.98	8562.12	5709.21	6792.91	11439.9	2394.91	3872.61	4599.55	13488.7	10343.2	8185.26	53.5067	9695.13	7613.74	10219.6	5022.36	8400.4	6537.4	53.5067	8015.91	2853.68	4077.39	53.5067	3371.4	6482.12	4542.31	3512.24	53.5067	53.5067	53.5067	6866.08	5330.61	3828.65	4112.78	53.5067	53.5067	6683.09	53.5067	53.5067	4659.82	4659.97	5374.09	53.5067
O35490	Bhmt	53.5067	14970.4	18418.2	15888.4	8408.98	12515.5	34589.3	17965.7	6340.07	9303.44	23063.3	11117.9	10211.7	19886.9	11182.1	15236.2	9237.55	13231.5	7418.7	5791.75	33051.2	34747.2	34171.2	12951.5	17086.4	30319.7	16282	4212.22	31361.9	9270.89	16402.5	35342.5	19939.9	14832.4	31598.9	17780.3	25484.9	29034.7	30991.2	50269.2	25079.2	31759	49498.5	31311.1	5451.91	566478	29357.1	13997.6
P63002	Tle5	53.5067	5898.92	53.5067	9143.31	12841.9	53.5067	53.5067	7110.58	9404.94	16406.3	10122.2	53.5067	7762.93	53.5067	8103.1	3045.59	4070.13	53.5067	53.5067	10439.6	53.5067	3394.2	53.5067	53.5067	4482.14	1156.73	53.5067	6301.65	53.5067	6739.25	53.5067	53.5067	53.5067	53.5067	3476.55	53.5067	6816.08	53.5067	3622.38	53.5067	4582.27	8528.59	3817.72	53.5067	53.5067	53.5067	53.5067	53.5067
Q8CI19	Pdgfc	16762.6	107910	67227.7	107780	131572	187522	181844	145890	183196	183931	70628.3	28461.1	40927.2	41497.1	63105.7	64038.5	78069.7	71535.4	55987	23447.1	30087.2	23847.2	36418	36657.4	65198.4	44151.5	46955.7	44834.1	30736.1	46490.9	47888.6	43381.3	44361.8	17297.6	44593.4	30613.6	17519.6	69106.1	46849.5	45746.8	30215.4	38395.1	31231.2	22480.9	40937.2	30212.6	37615.8	39779.7
Q6W8Q3	Pcp4l1	53.5067	53.5067	53.5067	4550.24	692.436	53.5067	4310.44	53.5067	5021.86	53.5067	6710.22	27498.1	64219.9	17377	22028.6	24511.5	15200.8	4529.36	6299.13	53.5067	6260.4	26005.7	29353.1	53.5067	8750.88	53.5067	53.5067	25399	7156.3	4367.71	7641.44	26340	53.5067	18630.1	18855.6	44690.3	29931	9416.92	34022.3	19756.9	4523.98	28339	64408.7	31834.2	25790.1	7829.82	6839.42	39398.1
Q8CJ70	Il19	53.5067	53.5067	53.5067	51281.7	35536.1	43139.4	32758.5	46359.7	23058.2	53079.9	26773.6	26919.5	6829.11	17476.9	21441.2	20967	29473.9	14906.2	28710.9	14336.5	25503.4	18337.1	14864.4	8035.45	17943.6	18124.2	53.5067	7561.88	20826.5	14308.2	13957.9	19218.5	7221.56	17477.9	11927.5	53.5067	18150.4	7873.81	23138.6	11448.8	13606.2	15287.1	53.5067	22806.4	16185.3	12250.2	57031.3	15109.7
Q7TQ32	Hjv	53.5067	53.5067	53.5067	53.5067	27826.3	53.5067	53.5067	53.5067	18611.2	53.5067	53.5067	53.5067	53.5067	53.5067	8302.77	28069.4	3556.64	53.5067	7921.8	3799.81	14078.7	15193.6	53.5067	17821	53.5067	14284.7	13397.6	53.5067	14760.9	12420.8	6946.83	8476.24	17658.9	15311.5	16961.9	8666.77	8647.15	10123.5	8530.21	9130.29	12338.2	14828.4	53.5067	17636.1	18042.4	8955.6	19419.6	19491.9
E9Q7X6	Heg1	53.5067	73011	59140.2	68663.1	94875.9	124842	107634	108475	77242	101640	48126.5	28502.5	28213.3	40887.6	53626.9	28142.1	68781.5	57484	65571.7	16065.7	38750.8	58063.3	39301.4	35776.7	47346	74676.5	39137.1	47682.8	35594.6	49265.8	74042.3	28559.5	22658.4	43066.9	40947.1	37732.2	44534.1	46014.9	40373.3	49591.6	44726	37220.9	39352.9	43201.4	39060.9	21580.5	38852.3	48821.2
P49429	Hpd	53.5067	53.5067	53.5067	4173.01	53.5067	53.5067	53.5067	53.5067	53.5067	53.5067	53.5067	53.5067	41967.4	53.5067	53.5067	53.5067	2180.54	53.5067	1283.82	53.5067	9195.36	9816.1	4146.71	53.5067	53.5067	53.5067	53.5067	53.5067	12105	3959.36	53.5067	14643.7	6089.35	53.5067	8734.53	53.5067	6601.62	5702.85	11095	5440.86	79386.5	10353.2	22539.1	17920.2	1046.15	273612	15348.5	53.5067
P61953	Gng11	14232.7	5425.78	8390.29	7973.27	8944.27	9185.67	4345.7	6989.12	10129.9	4826.23	53.5067	53.5067	4327.42	53.5067	53.5067	2364.25	53.5067	10894	6001.16	53.5067	5110.73	53.5067	4715.69	53.5067	5022.24	1569.51	4692.1	53.5067	4046.88	1823.51	53.5067	53.5067	53.5067	5649.7	53.5067	53.5067	5523.87	53.5067	53.5067	53.5067	53.5067	2512.7	53.5067	2503.39	1971.64	53.5067	11875.4	53.5067
A2NMA2		516338	13892.3	399231	53.5067	21046.1	53.5067	53.5067	53.5067	53.5067	22934.9	53.5067	31813.9	53.5067	53.5067	53.5067	12916.5	53.5067	19861.3	53.5067	25669	53.5067	53.5067	20257.4	17421.3	53.5067	11353.2	13468.1	22415.8	32635	22855	14755.9	17089.3	65994.9	41576.4	22546.3	29741.7	25832.5	12989.2	22063.8	18723.2	20935.1	18949.4	23612.8	47732.5	53.5067	28619.6	29560.9	53.5067
Q8R0W0	Eppk1	53.5067	9859.9	53.5067	53.5067	53.5067	53.5067	53.5067	53.5067	53.5067	53.5067	53.5067	53.5067	8609.52	3416.72	11487.8	25369.9	9011.81	7870.19	17415.8	3602.13	8030.39	5729.51	53.5067	13236.6	8623.93	18756.5	60374.5	14367.7	53.5067	10824.5	30346.6	53.5067	13128.5	13424.7	53.5067	7092.33	53.5067	11021.7	53.5067	67457.4	12747.1	11884.3	11565.9	15308.2	53.5067	17668	15634.4	8426.66
P05202	Got2	35551.5	13560.8	25604.1	6648.27	7634.43	53.5067	8746.9	7208.68	4334.59	3373.92	18659.4	8637.79	4946.91	6213.56	6458.4	5683.95	11518.1	9374.85	6962.34	6845.92	27841.9	12942.6	21613.5	10810.9	8492.69	7036.07	16056.3	53.5067	34465.9	8400.87	9028.91	25501.4	19139.6	4699.25	18440.7	10042.6	30309.5	9657.25	38476.4	41205.4	14548.4	19113.1	43955.3	21551.2	2691.09	484380	25544.7	53.5067
P36993	Ppm1b	17938	51059.2	33538.5	69335.9	81055.7	60843.4	68216.4	69709.4	82897.7	79269.3	40218.2	22397.6	25491.3	15802.2	27517	26367.6	29337.5	47362.9	27730.4	13232.9	14213.2	19921.8	35946.1	21795.2	36792.7	33402.4	31975.7	36273	23478.9	25847.3	19787.6	27335.9	15297.9	23166.2	22015.7	17197	29093.4	31036.8	14338.3	27974.3	18650.9	17936.5	19914.5	21549.2	22702.4	26384.7	19562	14918
A2RSJ4	Uhrf1bp1l	53.5067	7644.58	6494.95	1327.03	11233.9	5157.3	53.5067	3555.31	5077.49	5250.45	53.5067	53.5067	3521.5	1072.7	53.5067	5122.26	53.5067	53.5067	53.5067	2316.17	7041.27	53.5067	3278.62	4639.24	53.5067	53.5067	53.5067	3187.53	53.5067	3309.77	53.5067	53.5067	53.5067	53.5067	53.5067	53.5067	53.5067	53.5067	53.5067	53.5067	53.5067	4754.74	2681.63	53.5067	3934.02	53.5067	53.5067	53.5067
B9EIW1	Hrc	53.5067	91166.1	21160.1	85879.6	85849	69280.2	90039.1	54531.9	73407.6	68687.4	48180.9	11058	19191.6	14328.8	16953.7	28541.8	38184.3	38883.6	18418.8	10663.7	39503.9	26562.1	26970.2	9833.88	40431.6	29298.6	20270.9	26068.5	9949.23	38419.6	32193.3	28119.8	16850.5	15100	23494.2	25177	25707.5	26496	12419.1	21474	12736.3	12999.8	15128.5	19118.2	25460.9	6376.64	29239.2	39365.5
P70460	Vasp	3.91773e+06	569706	1.22449e+06	699704	629080	672862	474424	546834	705710	742633	490061	507746	592103	645810	700368	643835	493667	607939	443625	487759	553955	912357	725259	464461	526543	346798	383244	341341	412719	441542	458341	747394	254536	587398	536433	570297	655030	509341	596516	499341	523680	563960	584143	694150	549883	257905	493015	386948
Q9CWS5		53.5067	195237	133748	180272	244913	188900	188459	283557	228292	177377	100838	124061	102267	114311	86837.1	73531.3	60043.5	75562.2	89747.5	33910.6	99218.2	86109.2	95138.9	98361.3	103869	83757.7	99761	44799.5	67232	98340.4	86998.3	96427.5	112907	69005.2	53014.2	53902.2	93558.6	35495.8	37939.6	34537.3	55908.3	123872	60472.9	65896	118962	60721.4	137639	80921.2
Q9D5V6	Syap1	6254.7	36400.6	27106.5	68371.8	45591.1	35633.5	41404.4	37445.1	53470.7	53591.7	23221.4	14699.9	25715.7	19749.3	18477.5	35570.3	22274.3	23149.5	16288.9	17196.5	12444.4	17054.8	26545.1	19611.7	27463.3	13684.4	26601	25493.4	15531.5	27057.5	24831	21658.7	10165	8384.85	14104	21742.7	34008.8	29820.2	14028.5	19364	14809.9	12422.5	9044.77	15550.9	20018.2	17473.4	15273.2	15810.7
Q9JHJ8	Icosl	53.5067	7549.94	53.5067	9429.6	7328.33	16340.6	10424.1	7497.82	8034.05	14069.5	6684	4822.8	7537.44	4477.31	4987.51	3391.41	12531.7	5641.96	9089.84	6608.79	7650.65	8861.06	6350.97	7691.36	11505.4	9458.03	53.5067	5584.87	1637.54	53.5067	5852.21	7281.15	4507.76	5618.41	53.5067	7384.34	6913.25	53.5067	6680.7	5732.85	53.5067	2385.67	4146.46	975.736	4167.03	53.5067	13810	2890.92
Q3UQA7	Selenoh	53.5067	1824.99	53.5067	8856.07	3514.78	1186.22	4482.1	4061.11	2704.96	4753.2	4226.88	4296.81	2193.61	4923.55	4314.94	53.5067	5840.86	7208.67	53.5067	6402.17	53.5067	2455.46	53.5067	53.5067	2892	53.5067	53.5067	53.5067	53.5067	1890.69	53.5067	53.5067	53.5067	53.5067	1694.44	1335.01	8110.82	53.5067	3932.32	53.5067	53.5067	4730.58	8364.76	1742.75	53.5067	53.5067	53.5067	53.5067
A0A075B666	Igkv13-85	53.5067	46007	16599	17653.6	14212.3	290781	34987.5	62123.6	20003.8	6217.68	16902.4	11214.7	27307.9	9922.26	18539.6	20674.8	29592.6	37848.6	22735	9125.7	9297.46	16409.6	53.5067	16282.3	16499.3	9456.78	7135.63	8301.66	20587.6	5199.71	53.5067	53.5067	3848.61	117945	19866.2	53.5067	12444.9	31762.5	14147.7	15111.8	10888.5	27946.3	4803.36	7828.3	11100.5	26799.4	29361.7	53.5067
O35215	Ddt	47983.5	25975.2	53.5067	53.5067	53.5067	53.5067	30543.5	53.5067	70860.6	53.5067	53.5067	53.5067	17914.7	41714.6	9434.28	53.5067	20204.2	53.5067	132884	44133.6	53.5067	25044.6	106177	110881	81786.5	53.5067	53.5067	53.5067	41483.2	64163	53.5067	53.5067	99724.7	77564.2	104976	53.5067	87350.2	30693.2	98840.7	53.5067	80181.8	113447	66695.4	75595.2	53.5067	183285	232426	31026.4
P49300	Clec10a	53.5067	14387.4	8611.51	15799.2	14030.1	24082.1	20700.6	8238.24	11080.6	17368.1	16612.3	10854.4	7171.57	8886.55	9323.11	9504.34	12497	15527.9	13600	6123.49	53.5067	8790.36	53.5067	53.5067	11472.2	10873.7	6088.72	5923.8	11005.6	9100.21	17671	9419.66	11511.1	11277	5854.46	5397.91	14617.4	7469.51	8044.95	7396.25	7641.63	5863.49	8737.82	8625.42	3567.23	53.5067	53.5067	13888
Q62425	Ndufa4	20066.3	10582.6	21490	10534.2	53.5067	3825.5	53.5067	5977.2	53.5067	9253.02	10209.8	6035.45	4721.36	14223.8	8916.61	9898.33	9733.04	10379.3	53.5067	4137.51	19591.7	5932.87	13878.7	12169.7	9212.41	10888.4	5874.14	9668.28	13356	11635.8	9778.72	16185.5	13111.3	5713.53	11449.5	8954.38	18801.4	24584.7	11947.7	20503.4	12339.1	14581.3	24179.3	17425.8	53.5067	185745	7761.57	53.5067
P97347	Rptn	53.5067	53.5067	19546.2	20615.5	8180.03	2448.13	7639.08	9720.44	13636.7	53.5067	7365.94	37376	18225.6	8076.8	14325.8	9835.31	18787.9	6237.77	5058.84	11325.5	22336.4	35913.9	35465.2	16544.5	32725.8	15985.3	21683.6	22340.8	16997.9	32924.7	14874	15831.2	11112.8	40809.2	25734.8	19676.1	10254.3	33552.2	19345.6	15657.5	18277.2	16858.7	10258.7	12217.9	31920.7	11343	6614.15	10224.6
Q8CHR6	Dpyd	53.5067	53.5067	53.5067	3014.11	53.5067	53.5067	53.5067	53.5067	53.5067	53.5067	53.5067	53.5067	53.5067	53.5067	53.5067	53.5067	53.5067	53.5067	53.5067	53.5067	2774.99	1346.2	2880.48	53.5067	53.5067	2768.97	2352.66	53.5067	3858.38	53.5067	53.5067	1675.21	53.5067	3763.38	8611.42	9307.86	53.5067	3213.7	2980.38	5570.69	53.5067	5940.69	1586.8	1089.22	53.5067	30947.4	4361.72	53.5067
Q9EQ20	Aldh6a1	5010.92	9256.18	53.5067	19668.7	53.5067	53.5067	6564.33	53.5067	4651.96	53.5067	53.5067	5155.84	4435.9	7753.22	9315.55	19107.8	21451.6	32567.7	29214.5	11837.5	13142.5	4445	6950.3	26882.2	12876.8	20174.7	21748.4	18400.1	53.5067	19718.6	25358.1	9992.07	25640.2	31056.4	15632.6	39835.6	10616.6	8173.33	8531.71	4967.77	19338.3	7967.55	8905.66	11685.8	24807.9	103538	53.5067	43372.1
Q9QXX4	Slc25a13	53.5067	53.5067	11232.3	53.5067	53.5067	53.5067	53.5067	53.5067	53.5067	53.5067	53.5067	53.5067	19692.2	53.5067	53.5067	7516.52	53.5067	53.5067	53.5067	53.5067	53.5067	53.5067	53.5067	53.5067	7850.42	53.5067	53.5067	53.5067	15139.9	6547.97	10126.2	53.5067	9262.97	53.5067	8320.51	9393.75	53.5067	8076.97	5846.06	48070.2	6027.04	53.5067	8869.63	8905.72	10493	70328.9	53.5067	53.5067
Q8BGX0	Trim23	53.5067	12718.6	7374.55	15729.5	10206	53.5067	53.5067	7103.29	15295.9	53.5067	13799.3	16093.5	8571.56	19485.4	20261.4	21480.3	18216.5	12570.9	15254.9	34163.4	16643.1	13653.5	25262.8	11408	14494.9	9197.38	53.5067	27931.9	19056	18666.4	28524.3	14977.9	53.5067	22931.3	25984.6	26488.3	21370.5	27387.9	16829.1	19483.6	13706.9	13668.8	8498.44	30955.7	28483.3	10388.4	14261.6	20824.2
P11679	Krt8	39980.8	30713.4	37057.9	24408.7	30209.2	46518.7	53.5067	20395.3	22928.4	33634.3	27012.2	29009.6	27082.4	32335.6	22028.4	38349.4	27864.6	59542.9	41484.8	22696	37883.7	30959.9	33681.1	35782.4	34515.3	36817.6	35817.7	53390.1	42403	25331.3	25343.5	34394.8	42782.7	151870	47170.8	27409.6	29037.9	39262.9	40316.2	26417	39491.3	39731.4	53416.2	37722.1	37591.5	263398	51800.3	29067.7
Q61477	Nbl1	53.5067	24744.4	14268.8	11134.8	23732.8	24674.7	39445.3	29093.6	67228.2	27778.4	16328	9509.51	14564	20794.1	5276.17	14333.2	29117.6	17537.2	25298.1	5999.1	9524.88	16517.5	9166.64	13479.6	23750.6	13886.2	23870	20499.4	8055.6	32050	28793.3	9321.2	53.5067	21121.5	11144.1	5120.75	13744.6	24550.9	13850.3	12098.2	6572.3	13325.8	5704.51	14574.8	53.5067	26186.6	53.5067	14208.2
Q61074	Ppm1g	53.5067	62023.3	33522.9	80709.5	48932.7	51245.9	59432.4	79511.9	64466.7	103128	36711.3	26123.2	29371.6	24777.3	36830	31215.7	38410.9	63372.6	48165.7	54650.3	22856.7	29500.3	51418.7	35410.5	44163.2	27970.7	51334.8	75292.2	21470.2	56488.1	28144.6	18797.6	53.5067	28092.9	21076	36419.8	37020.3	33318.9	27917.4	38323.2	17580.9	46106.8	33228	21170.6	23452.7	36285.4	19684.3	13549.6
P20722	Bmp6	17092.1	10872	14044.6	8226.48	7985.77	11231	7386.98	25304.5	9244.4	7362.47	8090.6	6418.12	5475.33	9125.24	6737.58	6646.31	18343	7480.38	16031.7	3338.54	7095.96	9328.12	53.5067	53.5067	12182.2	53.5067	53.5067	53.5067	53.5067	6352.53	3806.18	8877.41	9361.49	8662.58	9107.55	8677.11	53.5067	53.5067	3292.59	8642.99	5386.73	7429.76	2678.52	12796.1	4042.31	53.5067	11167.9	9197.74
B8JJG7	Tfg	14198.2	38438.5	20056.7	55200.8	46472	58958.6	45946.1	87286.1	43991.7	73405	24864.5	10185.7	11568.6	15959.4	14432.2	24391.9	16244.4	28047.4	16893.9	20130.9	8937.83	12709.6	8303.17	16276.8	25817.2	17688.4	17019	18034.9	53.5067	13289	20147.6	22073.1	9753.54	21741.5	16702.8	10668.6	17546.6	22635.2	7837.32	24321.8	19877.6	19905.5	8691.69	15484.3	16299.8	15208.9	53.5067	15509.6
P32020	Scp2	115370	96544.9	162843	201752	164000	89837.5	115841	72712.3	233221	88434.7	77465.8	235581	176357	135882	124019	66968.8	59609.1	81534	54708.3	92130.8	133774	183260	216270	159920	185210	147390	151725	120396	174506	191403	141999	244756	84423.6	72570.4	190402	120047	123889	197283	106839	151976	72928.6	126880	186558	205789	221403	843828	198047	143888
Q08761	Pros1	11920.9	571883	249390	583244	1.09138e+06	1.27492e+06	899925	823310	841294	1.18876e+06	393724	208192	209776	186815	311764	269959	473478	480973	560700	238630	180290	226462	184404	375189	347494	305913	327188	620636	150386	250803	324162	223291	183014	336251	240530	211812	303244	280204	216474	287560	212236	253243	145568	176065	314812	175663	259816	225669
F2Z484	Frmd5	53.5067	27148	17079.9	172635	124014	111362	122242	88986.3	123931	96665.7	75693.3	53.5067	12405.1	68318.6	74055.7	56441.8	174766	193747	279457	99946.3	17114.7	19704.9	53.5067	46875.9	25810.7	53.5067	53.5067	24471.1	53.5067	201275	54519.3	27581.6	18420.1	207878	48380	25516.2	88671.7	13893.1	107770	14529.1	37833.1	134396	48998	19032.9	53.5067	53.5067	66628.5	53.5067
D3Z0Y2	Prdx6	53.5067	53.5067	53.5067	53.5067	53.5067	53.5067	53.5067	53.5067	12945	53.5067	14224.3	16717.2	4728.13	19273.2	23730.3	11593.1	53.5067	15417.2	12128.5	13743.4	8357.07	12543.3	53.5067	20600	18802.1	15920	53.5067	53.5067	17095.3	16076.8	53.5067	53.5067	16444.2	19723.4	53.5067	19190.5	18154.1	17776.3	20837.1	8820.92	17408.9	14213.9	6061.76	27882	20235.9	17976.4	16222.2	53.5067
P62631	Eef1a2	53.5067	11482.5	13820.6	35873.8	33352	2850.74	26088.7	17856.8	18293.4	6400.78	53.5067	25614.7	58553.6	53.5067	5737.91	34404.4	5857.18	24928.6	11284.8	8673.15	38786.4	19227.4	24886.7	62425.4	42753.3	30341	37599.6	49927.5	36016.3	57689.2	55338.5	44576.3	35213.8	5761.3	33315.6	44369.2	15084.9	62289.3	4344.43	16507	7219.21	9128.9	28524.7	75146.1	37053.6	28564.3	20425	30275.2
Q91X34	Baat	53.5067	11890.9	53.5067	53.5067	53.5067	53.5067	53.5067	53.5067	53.5067	53.5067	25275.2	37504.7	27875.6	25226.9	29307.5	53.5067	53.5067	53.5067	53.5067	53.5067	54963.2	39229.8	29430.3	53.5067	19571	37930.4	53.5067	53.5067	49474.5	53.5067	26507.3	42499.2	39209.8	53.5067	24418.7	75856.8	53.5067	28147.5	27206.6	20657.8	53.5067	53.5067	45021.6	39673.9	39057.9	241325	53.5067	35483.9
Q7M6Z4	Kif27	53.5067	105909	53.5067	141575	138036	187833	116083	191547	53.5067	117312	86450.5	32217.6	80166.3	80229.6	31160.8	47434.2	81267.1	79377.9	53.5067	53.5067	53.5067	50296.6	64233.2	55890.3	53.5067	53.5067	53.5067	43672.5	40626.4	39180.5	51780.6	53.5067	53.5067	96733.5	44412.6	53.5067	56565	25447.9	42046.8	53.5067	32656.2	56436	33071.2	21423.7	23813.7	29455.3	28980.1	45065.9
Q9QUN9	Dkk3	53.5067	59061.1	31504.4	69211.8	127250	133473	87986	114591	118603	123260	22727.5	19448.4	8413.52	17347.5	15693.4	15806.8	25905.5	32239.8	23696.3	7557.67	6942.2	13862.2	13442	13506.3	37502.8	8978.5	25616.7	48969.9	23637.8	42046.1	24471	14517.4	53.5067	13388.2	18739.2	19979.4	19030.9	22522.3	9272.69	19086.6	12662.4	13472.1	7695.15	6128.22	14758.3	9105.21	7006.83	20899.1
Q6BCL1	Pram1	53.5067	68231.7	53.5067	69826.4	93602.3	91879.6	80448.5	95924.4	75018.7	87701.9	79162.6	52205.7	49239.2	53.5067	44125.7	41485.2	71144.6	74706.6	66094.2	51879.1	60872.4	45138.2	43774.4	67854.5	68164.9	60747.7	53.5067	45917.9	53.5067	46663.7	47885.6	53238.9	53.5067	60079	64579.6	80348.4	56572.8	47994.7	51039.8	53.5067	53658.9	53.5067	53.5067	41082.6	68717.4	18473.8	53.5067	49225.1
Q8R0Y6	Aldh1l1	53.5067	9277.13	13046.8	12450.4	5790.16	13051.2	53.5067	13182.5	8658.88	4908.79	12075.1	4847.46	53.5067	16746.4	12651.6	9450.07	53.5067	7336.43	7815.62	7648.13	15559.3	19797	19921.3	13111.8	25479.2	2213.78	12577.4	53.5067	25599.9	53.5067	8116.31	14859	10918.9	3625.37	20118	9068.91	18549.5	13293.2	20825.9	14374.3	18272.4	23750.3	31753.9	21848.9	53.5067	420979	17889.5	53.5067
Q60696	Pmel	53.5067	6670.78	53.5067	53.5067	24373.2	53.5067	4200.92	53.5067	6800.62	53.5067	4061.06	8466.02	6362.37	5751.79	11453.4	11347.8	53.5067	8871.77	15469.8	5052.37	12969.7	53.5067	53.5067	53.5067	53.5067	53.5067	13243.3	53.5067	53.5067	9072.08	9386.76	53.5067	53.5067	10015	53.5067	53.5067	53.5067	18743.5	53.5067	53.5067	53.5067	5754.41	53.5067	53.5067	53.5067	53.5067	53.5067	53.5067
Q6NZC7	Sec23ip	4824.89	15457.1	8854.1	21880.5	14556.1	10630.4	16838.2	28459	17575	33027.9	16950.1	10906.4	23857.1	10559.8	19978	11219.6	21175.7	20854.2	5084.09	25827.8	7484.93	15944.6	18859	9838.53	15213.6	12204.2	19160.2	14353.9	53.5067	22081.3	10383.1	12550.8	6290.13	9423.38	7283.31	15333.7	18811.2	11020	7892.12	10868.4	11010.3	16095.6	8912.36	3790.52	7407.42	11336.9	14673.3	53.5067
Q4KML4	Abracl	53.5067	184956	74871.6	131680	326590	252440	144153	126270	251178	209428	111191	62221.8	73395.1	110084	102829	99716.6	110991	59719.1	81373.2	101615	86329	90288.2	102737	92924.3	113679	81932.2	140861	122153	41935.8	146246	70381.5	75793.7	61924.2	54269.9	48263.1	104521	137872	104068	88666.1	66402.3	75162	81807.4	26702.4	62697.4	97482.1	58075.3	74917.9	59582.7
Q9JJK2	Lancl2	53.5067	53.5067	10119.7	8475.63	9721.86	53.5067	8700.6	8035.71	53.5067	10255.6	13385.5	17567.1	11508	17009	14017.2	19211.3	13022.3	10815.9	9615.45	16628.4	15456	10627.5	19959.8	53.5067	15897.3	18444.3	15005.9	36269.2	53.5067	18911.1	17469.3	20438.4	18835.8	53.5067	13584.2	31330.2	3025.08	20998.3	8199.36	15211.8	13248.5	12644.1	5630.56	10668.5	22353.3	7141.75	53.5067	27095.3
Q6PD26	Pigs	53.5067	4453.74	53.5067	53.5067	53.5067	53.5067	53.5067	53.5067	53.5067	53.5067	53.5067	18342.1	11754.3	53.5067	53.5067	53.5067	53.5067	53.5067	53.5067	53.5067	16613	10989.8	9838.95	53.5067	7268.55	53.5067	53.5067	53.5067	14311.2	53.5067	53.5067	16845.4	16023.7	6499.6	10873.9	15468.4	5849.07	18323.2	53.5067	6444.52	12809.3	11463.5	53.5067	53.5067	53.5067	53.5067	6291.63	17925.4
Q9CQA3	Sdhb	11282.3	53.5067	15117.8	8722.5	5783.66	53.5067	53.5067	6263.74	53.5067	53.5067	53.5067	53.5067	6211.43	10493.5	4752.93	53.5067	7428.94	6412.84	53.5067	7000.56	10518.1	11481.9	7448.31	14809.1	53.5067	7435.48	53.5067	53.5067	53.5067	7048.11	53.5067	13029.4	9611.9	14015	15990.5	53.5067	9938.42	16029.1	11815.9	13147	12608	13236.4	13097	13964.6	53.5067	118209	53.5067	12366
E9Q223	Hbb-bs	53.5067	53.5067	53.5067	24218.1	23009.7	53.5067	53.5067	22650.2	25211.3	53.5067	53.5067	53.5067	24015.2	53.5067	53.5067	9228.78	12257.1	22773.3	18696.3	53.5067	24173	19381.8	39347.3	31708.7	8145.35	53.5067	34430.1	53.5067	28840.8	33311.5	25554.9	53.5067	59310	15813.4	23903.1	27568.9	17355	53.5067	53.5067	4683.03	53.5067	16751.6	17385.6	53.5067	31570.2	19729.1	47120	37787.7
Q9DCC4	Pycrl	53.5067	3682.91	3418.6	8219.91	6265.74	8204.87	53.5067	1750.6	2719.67	53.5067	9134.32	53.5067	53.5067	10517.4	3126.94	53.5067	53.5067	5504.97	53.5067	4633.58	6540.07	8778.57	8978.52	9072.61	5192.75	8581.87	13615.6	3627.05	4819.09	20119.1	9005.77	4531.39	3676.34	3012.24	7307.87	53.5067	12422	12690.5	7799.4	5253.59	7020.47	14122	53.5067	3030.66	14334.3	9001.81	16111.7	7000.01
Q922H1	Prmt3	53.5067	53.5067	53.5067	53.5067	53.5067	5263.58	53.5067	53.5067	4904.53	4465.31	7046.37	53.5067	6363.68	6983.61	7556.72	2267.91	3660.03	4453.34	53.5067	9163.88	6306.19	2458.04	53.5067	53.5067	4574.66	53.5067	53.5067	5857.19	53.5067	53.5067	53.5067	53.5067	53.5067	53.5067	53.5067	53.5067	53.5067	2998.13	5822.9	53.5067	53.5067	2390.96	3580.6	2404.78	53.5067	1220.22	53.5067	53.5067
P61971	Nutf2	4602.01	53.5067	53.5067	53.5067	53.5067	53.5067	53.5067	53.5067	53.5067	53.5067	53.5067	5914.21	53.5067	53.5067	53.5067	5483.34	53.5067	53.5067	53.5067	53.5067	53.5067	53.5067	5693.64	7517.17	53.5067	53.5067	53.5067	53.5067	53.5067	8562.6	53.5067	53.5067	53.5067	53.5067	9748.04	4406.84	3709.58	6113.93	4055	108159	6361.09	53.5067	3395.04	53.5067	53.5067	15448.1	53.5067	53.5067
Q91YR9	Ptgr1	7662.48	13191.6	53.5067	7784.33	3852.02	53.5067	53.5067	5720.24	53.5067	7911.1	5406.3	3419.96	53.5067	53.5067	3609.58	3586.77	53.5067	53.5067	53.5067	2184.09	53.5067	4999.51	53.5067	53.5067	53.5067	53.5067	53.5067	53.5067	53.5067	2491.5	53.5067	1053.36	53.5067	53.5067	1835.26	858.765	53.5067	53.5067	1317.08	1824.32	53.5067	53.5067	53.5067	53.5067	53.5067	4882.07	53.5067	53.5067
Q8K2F0	Brd3	5145.43	53.5067	196519	53.5067	53.5067	53.5067	53.5067	53.5067	53.5067	53.5067	8686.93	18792.1	27115.2	6539.37	29596.8	2377.08	3843.04	26098.7	26334.7	9010.5	8276.37	31375.7	25643.7	541260	121012	14862.5	18038.7	1621.45	42102.1	42241	43099.7	80222.3	53.5067	53.5067	8095.99	53.5067	46857.7	214425	47089.4	3.81145e+06	42040.7	54129.3	54377.2	34899.8	6016.69	25056	53.5067	1709.17
Q9Z0X1	Aifm1	53.5067	53.5067	6331.97	4461.16	1127.32	53.5067	53.5067	53.5067	4786.5	2704.87	53.5067	1821.96	53.5067	53.5067	53.5067	53.5067	53.5067	12847.1	2744.97	53.5067	53.5067	4338.67	3054.18	53.5067	3337.39	2523.77	53.5067	53.5067	53.5067	53.5067	3305.02	7551.05	7933.62	8511.56	15000	53.5067	6756.01	4271.89	5152.61	6602.01	3107.23	3303.1	8664.26	6456.88	12379.4	67637.6	3076.46	53.5067
P48962	Slc25a4	14115.5	6956.56	14160.7	1863.26	53.5067	53.5067	4215.55	53.5067	5623.16	53.5067	12443.9	4032.57	6133.57	4454.69	7214.12	53.5067	53.5067	2801.97	53.5067	53.5067	7395.3	8835.06	8879.31	9588.42	53.5067	5434.85	9760.85	7982.33	7889.91	12912.2	7965.17	8596.51	3828.31	5823.55	7550.27	53.5067	13895.8	11776.5	12755	19324.2	53.5067	10423	15202	8869.42	53.5067	163595	6985.76	53.5067
Q91VS7	Mgst1	53.5067	53.5067	5380.97	53.5067	53.5067	53.5067	53.5067	53.5067	53.5067	53.5067	4115.1	53.5067	53.5067	53.5067	53.5067	53.5067	53.5067	53.5067	53.5067	2315.78	9763.86	8018.92	53.5067	53.5067	53.5067	53.5067	5180.88	53.5067	22921.2	53.5067	53.5067	18520.3	9981.57	53.5067	6112.29	53.5067	12210.2	53.5067	23514.4	53.5067	16934.2	8740.33	29661.3	21519.7	53.5067	316712	14529	53.5067
P70695	Fbp2	53.5067	6089.02	53.5067	11062.1	5569.94	53.5067	7140.79	5698.07	5262.92	4367.37	13179.5	5770.49	8684.72	10174.4	11097.4	8211.69	7726.73	2307.48	4050.73	8868.18	8587.29	8760.95	11610.9	10639.8	12446.3	11622.9	10756.4	53.5067	28342.7	14701.5	10436.3	11106.3	6765.42	6815.65	13585.6	5217.02	7309.77	4100.53	10259.7	8793.97	5265.74	11037.2	8223.3	5653.45	19741.5	9355.45	14883.6	22797
Q8C7J6	Kctd12b	53.5067	14446.7	53.5067	19113	8862.49	15721.9	24437.2	17857.6	13386	17432.4	5963.68	53.5067	1283.31	53.5067	53.5067	53.5067	53.5067	3978.55	53.5067	4656.25	53.5067	53.5067	5549.34	53.5067	53.5067	53.5067	53.5067	8443.85	53.5067	53.5067	53.5067	53.5067	53.5067	53.5067	53.5067	53.5067	7848.32	53.5067	53.5067	5029.56	53.5067	8057.86	53.5067	2113.89	53.5067	53.5067	53.5067	53.5067
P48453	Ppp3cb	9101.54	2470.17	1224.21	4221.36	4555.37	1293.6	4138.27	3280.5	1278.56	53.5067	3906.34	53.5067	3181.04	2593.9	6355.15	7765.87	2160.67	4900.38	5864.38	8944.84	53.5067	3488.74	2770.08	53.5067	3346.13	53.5067	53.5067	4122.83	53.5067	4358.41	1540.98	53.5067	53.5067	4436.36	53.5067	53.5067	53.5067	53.5067	3293.2	6361.41	53.5067	53.5067	53.5067	2035.59	3124.92	4177.85	53.5067	53.5067
O09164	Sod3	4159.31	258448	95640	250771	307403	317776	342429	427230	289428	317871	219481	114884	160093	142385	177704	134334	228584	206296	185431	68515.2	124839	99768.6	122799	201594	192092	158792	185412	159267	111744	133192	173853	146719	140283	118299	110074	84822	158893	143091	132571	108960	102785	147912	142408	117367	107838	93851	152868	134479
P55288	Cdh11	12540.2	106796	80558.4	133575	178468	225328	216365	195902	212280	182127	103651	26226.8	49705	25154.4	36304.3	33208.6	73635.1	86035.2	60576.6	25061.4	41984.4	44484.8	44300.3	36156.6	95583.3	53192.6	75499.7	111831	12999.2	22728.5	51403	32549.4	35511	53888.8	34516.2	24851.4	52981.5	66851.7	46101.8	45968.3	32012.4	44333.7	28238.1	44763.8	22169.5	20190.2	41742.4	61680.3
Q99L13	Hibadh	53.5067	53.5067	53.5067	53.5067	53.5067	53.5067	53.5067	53.5067	53.5067	53.5067	3213.49	10442.7	2375.91	3480.44	53.5067	53.5067	53.5067	53.5067	3933.65	53.5067	2465.1	53.5067	53.5067	53.5067	7642.74	53.5067	3054.86	53.5067	12215.2	53.5067	3654.84	7211.1	53.5067	53.5067	894.954	10666.2	5033.64	53.5067	4404.27	6454.89	6568.48	2702.79	4038.11	8929.04	53.5067	58670.3	53.5067	53.5067
Q8N9S3	Ahsa2	53.5067	53.5067	53.5067	1966.5	53.5067	53.5067	53.5067	53.5067	1330	53.5067	53.5067	53.5067	3835.68	3013.83	2269.59	53.5067	1125.74	53.5067	1268	4705.36	5840.44	5957.46	4447.18	3760.36	1421.32	4402.59	53.5067	680.363	2781.16	3203.79	575.043	4383.53	53.5067	1733.86	4705.48	2543.75	7075.47	2527.91	53.5067	1340.03	6536.53	3452.14	4023.05	3728.35	4027.56	1444.69	53.5067	2322.09
Q61735	Cd47	53.5067	53.5067	53.5067	8508.4	53.5067	53.5067	53.5067	53.5067	53.5067	5256.75	8344.5	53.5067	53.5067	53.5067	53.5067	3548.83	53.5067	6445.39	53.5067	3168.66	5780.1	5083.13	8692.41	7741.38	4697.01	53.5067	11362.4	53.5067	53.5067	7994.16	16890	6531.06	53.5067	11835.1	6792.5	53.5067	10303.7	53.5067	53.5067	14558.9	53.5067	53.5067	5108.08	10450.8	53.5067	11980.9	53.5067	53.5067
Q9D379	Ephx1	2879.12	53.5067	6029.9	8686.3	53.5067	53.5067	22446	53.5067	53.5067	1041.23	53.5067	53.5067	53.5067	7095.14	53.5067	53.5067	6149.82	53.5067	53.5067	3288.88	10716.7	4769.78	4902.74	53.5067	9654.9	5388.91	53.5067	3634.93	4321.11	5471.29	1394.42	5040.51	53.5067	53.5067	7842.79	4333.49	16787.8	5546.11	9202.99	9086.1	53.5067	5752.47	9472.28	6349.23	12378	102650	9098.28	53.5067
P61294	Rab6b	79041.2	53.5067	33389.5	8709.21	15963.5	53.5067	9187.95	8906.08	53.5067	6523.97	53.5067	53.5067	12599.5	13152.9	7566.92	53.5067	8181.24	7727.53	53.5067	9576.26	53.5067	7828.65	7307.52	53.5067	53.5067	53.5067	53.5067	53.5067	53.5067	7736.31	53.5067	8245.46	53.5067	53.5067	9958.72	5378.96	9962.8	53.5067	53.5067	53.5067	4377.35	53.5067	53.5067	53.5067	11696.5	53.5067	53.5067	53.5067
P48997	Ivl	53.5067	13154.2	2621.42	24061.9	18522.1	12510.4	24192.3	30183.1	33382.7	32975.5	31537.6	12255.8	30705.9	40367.8	28936.4	23993.4	30011.9	32793.4	21324.4	94887.1	13174.9	32084	13801.8	53.5067	25705.3	9616.54	17679.4	20070.9	9971.19	42765.4	3524.08	16780.4	7760.98	14680.2	21120.9	21897.3	42072.6	22145.4	27447.8	17721.3	23671.1	25826.4	16770.7	6359.97	14327.8	9950.43	53.5067	17976.2
Q8BLW8		53.5067	53.5067	12625.6	53.5067	53.5067	53.5067	53.5067	53.5067	53.5067	53.5067	29471.1	10229.8	53.5067	17925.5	5615.19	53.5067	53.5067	18168.2	53.5067	5797.93	53.5067	53.5067	9518.48	25587.9	16458.1	19190.1	15322	53.5067	8400.82	21026	17970.3	6556.11	19131.1	53.5067	8441.01	53.5067	2139.96	53.5067	15254.9	53.5067	15095.9	12857.7	19278.6	13076.1	6268.18	5417.95	18573.3	13824.4
Q4VCN9	H2-T13	53.5067	53.5067	53.5067	8893.13	53.5067	21077.4	18290	9376.73	53.5067	12235	53.5067	9052.49	53.5067	53.5067	12487.2	53.5067	16009.1	15491.5	53.5067	1527.92	9422.13	14134	53.5067	53.5067	53.5067	53.5067	13232.7	5787.35	53.5067	53.5067	12297.1	9764.36	53.5067	53.5067	53.5067	53.5067	53.5067	14460.2	53.5067	53.5067	53.5067	7190.67	53.5067	53.5067	53.5067	5941.38	53.5067	53.5067
Q60575	Kif1b	53.5067	53.5067	53.5067	6932.06	10167.5	2560.17	2491.32	6832.48	8873.97	9653.86	5286.81	3470.93	9059.28	8357.19	11759.9	6111.33	13735.1	7375.77	3832	10828.4	53.5067	10751.7	7891.65	53.5067	4869.79	53.5067	7288.39	9985.06	53.5067	11537.8	3406.92	5568.99	53.5067	53.5067	1617.94	9385.4	5902.13	6517.07	3943.98	6448.97	53.5067	53.5067	53.5067	53.5067	6229.09	4355.3	53.5067	4722.12
P50171	H2-Ke6	53.5067	11252.5	13756.5	13700.7	6249.25	53.5067	53.5067	39366.5	53.5067	53.5067	53.5067	18560	53.5067	12215	9664.11	11753.1	11139.9	53.5067	5374.26	11737.1	26694.6	13994.1	15629	16900.8	11588.7	17657.6	15420.3	9145.29	18768	10321.3	19004.9	15025.9	16146.9	53.5067	53.5067	17571.1	12471.2	26142.1	14722.4	33630.3	17108.8	19617.6	21368.9	20924.3	16181	84283.5	53.5067	13167.6
Q8BH59	Slc25a12	4488.56	53.5067	8802.4	53.5067	53.5067	53.5067	53.5067	53.5067	53.5067	53.5067	6129.85	53.5067	53.5067	53.5067	53.5067	53.5067	53.5067	53.5067	53.5067	53.5067	53.5067	53.5067	1721.8	4649.64	53.5067	53.5067	53.5067	5259.93	8250.45	2334.1	12651.6	14746.8	53.5067	53.5067	53.5067	53.5067	7033.33	53.5067	4214.96	30340.3	53.5067	3641.61	3880.75	53.5067	3644.49	30114.3	53.5067	53.5067
P10922	H1f0	9255.18	53.5067	22478.9	9772.69	11887.2	53.5067	53.5067	3313.5	53.5067	53.5067	16993.5	8997.15	9007.49	15540.9	6310.14	53.5067	3701.83	4082.67	9492.66	5349.18	14646.8	19116.9	10168.2	10076.7	12947	7649.48	7898.69	25151.6	11477.7	17239.6	9737.49	14462.3	9499.35	6876.68	8172.84	3116.89	7399.28	11808.8	14425.6	33714.6	8492.76	11830.8	23425.8	9550.71	9710.6	71496.5	7369.87	11364.2
P70274	Selenop	73732.9	4.6749e+06	3.48716e+06	6.27219e+06	7.46068e+06	6.04942e+06	6.90018e+06	6.20454e+06	6.33418e+06	7.6605e+06	3.12708e+06	1.21793e+06	1.12039e+06	2.66998e+06	1.87313e+06	2.91629e+06	2.83651e+06	2.9961e+06	2.76194e+06	1.28412e+06	1.62111e+06	1.50361e+06	2.16559e+06	2.4822e+06	2.39774e+06	1.95024e+06	2.61051e+06	4.05491e+06	2.15479e+06	2.86505e+06	2.82906e+06	2.0625e+06	1.3143e+06	2.35926e+06	1.76405e+06	2.05028e+06	2.15927e+06	2.05837e+06	1.81557e+06	1.60419e+06	2.22868e+06	1.87531e+06	948469	1.55072e+06	2.02467e+06	1.4324e+06	2.94762e+06	1.77291e+06
Q8CIE4	Parp10	53.5067	3889.53	53.5067	10560.7	12355.5	6350.79	4334.81	5934.49	4383.39	5242.58	6473.05	53.5067	53.5067	53.5067	53.5067	53.5067	3743.26	2040.83	53.5067	1998.65	53.5067	3218.85	53.5067	53.5067	2189.52	53.5067	2949.04	53.5067	53.5067	5176.91	4870.56	53.5067	53.5067	53.5067	53.5067	53.5067	2692.54	3607.82	53.5067	53.5067	53.5067	3233.37	53.5067	53.5067	1146.76	53.5067	53.5067	2334.98
Q91ZV8	Adgra2	53.5067	53.5067	2574.6	53.5067	4889.89	4362.57	53.5067	53.5067	53.5067	53.5067	2225.89	53.5067	53.5067	1214.64	53.5067	53.5067	53.5067	53.5067	53.5067	53.5067	53.5067	53.5067	5441.84	2559.52	53.5067	53.5067	53.5067	53.5067	53.5067	1218.46	53.5067	6657.79	53.5067	9735.16	53.5067	53.5067	5456.27	53.5067	53.5067	1954.4	53.5067	4154.84	53.5067	6161.17	5631.41	2723.06	9103.29	5001.41
Q8CE08	Acpp	53.5067	53.5067	53.5067	53.5067	53.5067	53.5067	53.5067	53.5067	53.5067	1329.76	53.5067	19087.3	53.5067	25002.2	9152.38	53.5067	53.5067	53.5067	53.5067	53.5067	53.5067	53.5067	53.5067	18332.5	19326.5	19589.8	15070.6	12368.6	53.5067	18048.2	18444.4	53.5067	8161.39	53.5067	376784	19935.4	112184	15943.2	32489.9	13256.9	37829.1	21837.4	3606.52	53.5067	53.5067	53.5067	53.5067	53.5067
Q99M74	Krt82	25360.4	11370.6	90870.2	11316.8	53.5067	53.5067	4598.46	26140	54329.1	53.5067	23659.6	54358.4	11184	26655.8	21269.2	124311	472450	46102.4	153865	19431	18758.6	34103.6	52078.3	290254	149619	44997	113761	107638	100878	26252.1	48290.9	94752.5	20588.4	39116.1	38833.6	22710	131486	369916	84087.7	3.63115e+06	168671	99080.6	81553.2	55006.9	38759.9	92202.1	10825.3	10984.9
A0A140T8P5	Igkv8-24	18912.7	274700	292797	365797	672775	1.84208e+06	446907	420846	517279	388305	449898	280581	2.82367e+06	441711	403177	840701	668477	454436	542750	446092	205989	262272	188462	479436	467491	394915	321464	186976	410851	405256	395494	328980	394370	457306	919518	113302	434470	304496	627824	220958	368076	430752	88237	294959	263067	168900	239228	325020
O88947	F10	303777	4.0653e+06	1.97644e+06	4.22804e+06	8.84991e+06	8.19314e+06	6.62762e+06	5.27238e+06	6.76494e+06	9.45901e+06	2.76566e+06	1.51365e+06	1.57295e+06	1.64063e+06	1.88295e+06	1.4213e+06	3.02963e+06	3.09865e+06	3.20946e+06	1.17119e+06	1.64487e+06	1.60777e+06	1.47107e+06	2.26506e+06	2.40669e+06	2.45989e+06	2.89011e+06	3.44767e+06	1.55633e+06	1.81776e+06	2.49106e+06	1.62839e+06	1.86676e+06	2.04691e+06	1.60051e+06	1.25218e+06	1.92249e+06	1.97043e+06	1.59477e+06	1.61854e+06	1.46723e+06	1.68933e+06	1.42363e+06	1.61651e+06	1.88132e+06	1.32482e+06	1.67529e+06	1.54118e+06
Q9DB15	Mrpl12	53.5067	4665.48	53.5067	8777.14	4433.09	53.5067	3516.71	2404.04	4421.74	53.5067	53.5067	11108.7	6064.36	3862.14	53.5067	53.5067	53.5067	1808.48	53.5067	2639.94	5082.49	6433.81	8062.13	7112.03	2014.21	7698.25	5034.78	6411.77	8213.2	4344.28	3138.53	7236	53.5067	53.5067	4850.96	5894.42	2795.61	6400.78	53.5067	8321.01	7565.7	2986.41	4013.44	7632.14	5317.99	11068.2	3837.64	53.5067
Q9JKB1	Uchl3	53.5067	11560.6	8595.6	7316.72	53.5067	9084.95	14832.7	11887.6	17942	19706.7	7305.4	53.5067	6843.94	3173.04	4581.94	3213.26	11629.6	8345.7	5959.09	4871.36	53.5067	7079.75	4825.07	1920.29	9295.02	6209.43	12848.8	53.5067	53.5067	5772.41	14110.8	9280.49	53.5067	53.5067	4592.49	8217.25	53.5067	53.5067	4736.59	15084.8	53.5067	53.5067	53.5067	3589.99	7260.02	4395.21	4130.59	53.5067
Q8R5A6	Tbc1d22a	53.5067	14127.8	14774.8	14426.4	12189	16157.2	9729.43	13648.5	13606.5	32894.6	13221.5	14653.4	15008.2	14359	19307.3	20750.5	25378.5	19774.1	53.5067	17042.7	53.5067	23352.4	14580.8	53.5067	14836.1	53.5067	53.5067	16175.1	53.5067	17268.7	10346.8	4968.37	53.5067	7170.49	6515	8647.1	11978.9	14539.9	15566.3	28687.5	6781.44	14885.6	14926.9	53.5067	11075.8	7511.85	53.5067	53.5067
P41971	Elk3	53.5067	53.5067	53.5067	12225.4	9227.77	13181.9	10223.4	6538.93	9986.08	7088.44	8267.25	53.5067	53.5067	53.5067	3350.81	9339.61	53.5067	3293.15	53.5067	1288.87	6007.07	6128.64	3977.94	53.5067	53.5067	53.5067	53.5067	53.5067	2279.74	53.5067	4915.07	53.5067	53.5067	53.5067	4420.42	53.5067	53.5067	53.5067	53.5067	4763.39	53.5067	9223	7733.99	53.5067	53.5067	53.5067	5854.42	53.5067
Q924T7	Rnf31	53.5067	53.5067	53.5067	4201.59	53.5067	1802.3	53.5067	3703.49	53.5067	6133.07	3146.3	8295.57	7178.72	6286.75	5810.55	7317.31	8840.24	5009.45	53.5067	5779.49	5883.42	5086.18	53.5067	53.5067	53.5067	6005.88	7781.94	3160.18	53.5067	4412.59	3285.75	53.5067	53.5067	7690.99	53.5067	53.5067	53.5067	53.5067	53.5067	4357.36	53.5067	53.5067	53.5067	53.5067	5557.48	7476.09	53.5067	53.5067
Q9CZU6	Cs	14593.9	15646.7	29603.8	21650.9	8879.52	11555	14830.7	15523.5	13889.3	7890.17	31952.5	27123.5	28573.6	18531.5	16882.7	15502.2	13033.9	9029.01	14050.8	9688.98	38717.6	28474.8	24962.1	23532.6	12559.9	32401.3	16559.5	23189.4	19293.8	15183.2	15270	33587.4	25624	20375.7	24439.5	15375.6	25055.6	25091	30588.2	45473.3	21286.9	24255.3	48004.4	24170.3	13984	300243	23575.2	14980.2
Q04207	Rela	53.5067	19564.9	53.5067	30026.6	27800	27406	31697.1	43332.1	27957.6	34907.8	13505.1	16475.6	23542.3	11423.8	15361.9	16324.7	9453.49	17777.5	7852.05	18161.9	12946.7	14728.9	16902.4	15095.8	28418.1	13983.2	9181.8	23117.8	53.5067	24668.5	13182.5	15271.4	53.5067	53.5067	53.5067	14609.5	21339.8	53.5067	6885.25	11402.3	53.5067	13353.2	6094.85	53.5067	17580.9	11846.9	53.5067	53.5067
Q8C033	Arhgef10	53.5067	53.5067	53.5067	8564.48	53.5067	53.5067	5870.23	6642.93	4832.29	7167.92	8607.33	53.5067	6377.19	53.5067	5652.05	53.5067	53.5067	9383.11	53.5067	11841.8	53.5067	7750.81	53.5067	53.5067	3977.79	53.5067	53.5067	5120.18	53.5067	53.5067	53.5067	53.5067	53.5067	53.5067	53.5067	53.5067	53.5067	53.5067	9855.39	53.5067	53.5067	53.5067	5477.25	53.5067	53.5067	53.5067	53.5067	53.5067
Q9EPL6	Mmp1b	53.5067	9911.66	53.5067	11668.1	53.5067	7857.66	10108.9	12573.5	8717.07	3580.82	23167.5	12231.3	19481.9	12829.6	13773	26038.6	25309.1	11748.7	20135.3	10581.1	20668.7	23137.3	10014.2	14078.3	11793.8	121319	16301.1	16202.8	53.5067	18478.3	19120.5	24930.1	16325.8	44755.4	28490.3	19065.2	20083.2	22826.8	34100	17999	16228.3	26051.8	11015.7	31480.9	15577.1	13448.4	16012.5	13442
Q9CQ62	Decr1	23644.3	18359.9	19762.7	31945.2	19507.3	10290.3	22187	5978.78	41425.9	19438.7	21129.4	39691	25350.6	21286.7	23620.4	22835.1	12928.4	12892.1	22631.8	12234.3	36440.6	28557.4	30572.6	21263.7	28040.5	20967.5	29446.9	29107.9	28105.6	18127.1	20513.1	43436.9	21939.6	10506.3	36725.3	18190.7	22896.3	42597.6	42339.3	48042.7	28930.9	27701	66236.9	49895.5	28262.4	481338	31349.6	19341.2
Q99PV0	Prpf8	14704.9	33683.6	51849.4	53.5067	53.5067	53.5067	53.5067	30957.6	104808	53.5067	77181.9	81931.2	79843.7	53.5067	53.5067	48596.7	188177	53.5067	53.5067	53.5067	74650.1	156025	87796.7	53.5067	53.5067	54596.6	53.5067	132639	81753.6	53.5067	90209.9	78475.7	49118.4	53.5067	53.5067	220304	69394.6	88426	116151	99695.6	100829	86549.8	15256.9	124824	120739	96771	53.5067	56849.7
Q9D8C4	Ifi35	53.5067	15898.6	5686.16	29699.5	17074.2	24918.6	10406.9	15475.3	21726.2	14513.6	15701.1	53.5067	53.5067	13917.9	19786.8	16406.5	3541.74	24214.4	53.5067	12445.1	19270	20213.6	53.5067	53.5067	12304.5	53.5067	12117.5	5477.44	8965.89	10121	18210.9	6292.9	53.5067	53.5067	5351.89	53.5067	20006.8	8322.99	15356.7	8946.89	13475	53.5067	9130.96	53.5067	17478.1	27782.6	2257.73	10714.1
Q8BFR5	Tufm	43451.7	22164.8	64218.2	55766.3	28809.8	12497.5	22685	9398.54	36299.8	14497.4	26144.2	37494.1	22509.4	33035.9	20673.5	15528.4	30418.5	24156.6	24503.8	21703.8	41786.4	39232.5	40904.3	22923.5	28681.7	20761.5	35875.9	30770.5	38407.8	42065.6	34967.4	44467.5	24235.8	24009.4	38622.8	26808	37547.5	61875.8	27185	70203.2	26513.6	22763.6	54830.1	38510.5	44093.3	184903	34979.6	24628.3
Q6QIY3	Scn10a	53.5067	53.5067	53.5067	5340.09	8046.75	53.5067	7275.93	53.5067	5004.16	4556.51	53.5067	15391	6580.55	9629.4	53.5067	53.5067	9077.15	53.5067	7856.17	7311.22	14564.6	53.5067	9378.44	9999.07	11643.8	7432.15	14734.7	53.5067	12305	53.5067	8663.06	15895.6	16266.2	17208.5	53.5067	11445.7	4957.3	9531.04	6976.09	8309.23	53.5067	10814.7	53.5067	9033.56	15084.6	7947.07	6770.64	53.5067
A2AS37	AI182371	53.5067	13206.5	53.5067	12057.8	15810.2	18654.6	8281.29	10903.9	4890.02	12664.2	11108.5	53.5067	4008.74	7940.7	7163.5	53.5067	2382.85	8639.47	6875.32	4448.46	2286.51	6017.72	3983.25	11879.8	10302	4401.89	8602.57	53.5067	6795.17	3099.19	11776.7	7728.39	9944.15	8153.59	1098.32	53.5067	4889.79	4861.94	5212.74	53.5067	53.5067	3730.88	53.5067	53.5067	1707.57	1930.81	4169.27	53.5067
Q8R2G4	Art3	53.5067	53.5067	53.5067	4915.6	53.5067	4196	5229.44	6111.26	53.5067	53.5067	6308.04	53.5067	4052.31	6628.57	8503.22	53.5067	8739.81	3889.38	7831.39	4621.03	6325.59	5249.82	6069.26	6224.08	3097.46	6911.73	7912.12	53.5067	6215.92	7776.56	8664.91	7205.12	5139.24	9943.86	5115.37	6299.65	6452.42	6657.22	4942.39	9600.01	9196.41	7857.3	6584.57	4335.75	6875.37	3935	4044.36	7728.41
Q0MW30	Neurl1b	53.5067	30687.4	53.5067	28343.3	42936.8	25506.8	51260	51571.4	33781.8	36046.9	14787.3	14330.2	81704.9	67194.8	21535	467410	28245.7	26917.7	147800	20921.9	34813	45275.4	45586.9	151952	35812.8	171725	59621.8	114587	46258.7	48396.6	53.5067	82017.1	53.5067	53.5067	81375.3	134714	42702.8	62545.9	154606	140480	53.5067	360132	74333.6	53.5067	95272	39491.7	189965	69418.4
F8VQ03	Adam3	53.5067	53.5067	4266.81	53.5067	53.5067	53.5067	53.5067	2313.76	53.5067	53.5067	53.5067	53.5067	53.5067	53.5067	53.5067	53.5067	53.5067	3735.49	10618.6	164302	53.5067	9971.78	53.5067	2792.97	10476.9	6966.27	53.5067	53.5067	11058.9	53.5067	53.5067	6989.29	8952.29	53.5067	5608.14	6560.37	11049.9	10193.5	53.5067	20083.4	666709	53.5067	7226.72	9310.74	16616.4	53.5067	53.5067	53.5067
P10852	Slc3a2	53.5067	6715.43	7964.14	13427.9	11592.3	12696.5	4667.65	8333.96	5166.11	7845.78	14020.2	9530.51	8263.53	10407.9	8539.39	12972.4	16487.9	13469.6	19684	8258.56	12662.7	5898.02	4993.73	23755.6	11242	8810.41	11595	15405.7	4819.1	11865.4	8924.18	14387.1	12669.3	17540	20588	13616.2	10699.3	12004.9	15311	19074.3	14432.4	3437.75	11881.3	12058.4	11505	64821	13766.2	16094.4
Q91X83	Mat1a	53.5067	53.5067	23484.7	6227.65	14892.5	29955.3	53.5067	31232.3	53.5067	2399.68	17031.5	28252.4	53.5067	11843.3	17654.6	17155.1	11267.8	7296.09	1417.18	8417.71	15622.8	25490.2	26945.7	8811	30267.8	18032.7	15927.9	53.5067	25084.6	10871.2	10110	27325.8	18842.2	53.5067	33869.1	8405.05	22587.3	12832.5	20502	30349.2	8148.61	29744.1	32809.9	16194	53.5067	480845	43489.9	32372.5
Q8C7U7	Galnt6	53.5067	3286.96	53.5067	3359.95	6777.11	10920.7	53.5067	6274.57	8691.42	53.5067	53.5067	53.5067	5689.29	53.5067	3827.82	3931.93	53.5067	4949.78	53.5067	3530.82	53.5067	3813.57	53.5067	53.5067	53.5067	53.5067	3938.76	53.5067	53.5067	53.5067	53.5067	53.5067	53.5067	53.5067	6305.43	53.5067	53.5067	53.5067	3285.87	53.5067	53.5067	5399.5	2992.97	53.5067	53.5067	53.5067	53.5067	53.5067
Q9QY01	Ulk2	53.5067	53.5067	23066.6	61771.2	58342.7	63195.8	58839.1	49200.3	37392.7	53.5067	43740.4	19769.3	23679.4	29589.4	28494.5	39134.8	29609.1	38092.3	50184.4	53.5067	15282	34634.2	22418.3	53.5067	53.5067	32472.1	53.5067	53.5067	44279.9	26629.4	30317	23452.7	20231.2	19565.8	53.5067	27747.3	31304.5	21358.2	30963.5	17187.8	23024.2	22888.8	26947	53.5067	53.5067	11080.5	45046.6	53.5067
D3Z4R1	Hfm1	53.5067	53.5067	53.5067	33366.2	30469.7	63376.7	18827.1	11775.4	33429.3	17578.2	15218.4	8285.9	27499.4	20949.1	14445.2	22828.2	42023.7	28570.7	39468	26691.6	37050.8	20139.3	20202.5	15794.9	20751.3	11213.1	16495	37934.9	53.5067	13435	15051.2	21692.2	3102.04	23805.5	19208.1	11161.1	53.5067	19912.5	20717.8	16532.9	21154.5	26736.8	15082.5	18499.1	12041.5	13278.3	15660	14210.8
Q3V245	Clu	53.5067	22666.6	53.5067	10064.7	7629.37	13837.5	11368.3	13008.2	11557.4	10521.1	4894.72	53.5067	53.5067	53.5067	53.5067	53.5067	6203.99	6153.86	4543.05	53.5067	6081.95	4016.39	53.5067	53.5067	53.5067	2108.38	2993.03	3898.61	2964.79	53.5067	6109.68	2213.92	4878.52	6669.57	2163.04	53.5067	53.5067	6737.13	2648.91	1787.54	53.5067	3674.67	5982.82	4751.32	53.5067	53.5067	53.5067	3181.69
Q91V98	Cd248	53.5067	104002	31060.5	93947.9	107099	120623	85882.9	164522	103133	148379	35805.7	6961.76	23373.3	16811.1	9403.48	12299.8	44515	47681.4	20031.7	17794.7	10792	10848.9	31105.2	15240.2	38029.6	23606.3	21931.4	20433.2	13706.7	38743.8	18523.9	26705.1	7191.11	23065.6	18457.9	13921.2	34845.4	17244	14383.7	11951.6	12539.9	10672.5	8982.94	11428.4	18373.1	7499.01	12870.7	20423.8
Q9Z266	Snapin	53.5067	53.5067	6393.29	8053.26	3617.95	6907.09	7282.43	53.5067	7389.89	10276	53.5067	53.5067	3455.34	53.5067	53.5067	5597.79	53.5067	53.5067	1992.39	6102.97	5801.86	53.5067	53.5067	53.5067	53.5067	53.5067	53.5067	53.5067	53.5067	8236.73	53.5067	53.5067	53.5067	53.5067	53.5067	53.5067	3907.32	53.5067	8193.54	5908.25	3196.53	53.5067	1394.98	53.5067	53.5067	7710.91	53.5067	53.5067
P61164	Actr1a	13681.2	2583.25	6859.07	9079.72	3744.56	6627.46	2179.93	5197.46	9116.45	9830.14	3954.08	6681.12	7839.08	7059.91	4300.36	53.5067	8229.07	6077.33	53.5067	15571	10500.7	6788.21	53.5067	53.5067	7252.03	53.5067	7713.79	53.5067	4410.19	53.5067	5951.83	11094	53.5067	2368.52	7329.05	6099.26	53.5067	9337.71	8290.65	9233.67	53.5067	7188.12	2903.97	4916.17	5986.74	7189.4	53.5067	53.5067
Q8BW96	Camk1d	53.5067	3405.81	53.5067	12157.6	3684.26	5479.34	6081.57	9562.02	9463.27	10484.7	10877.7	5775.36	5545.64	5393.93	6059.11	5084.36	5271.19	10985.4	53.5067	12477.5	53.5067	6429.5	5796.69	7368.65	7402.39	2048.59	5123.22	4235.08	53.5067	4680.74	6707.53	53.5067	53.5067	53.5067	53.5067	6291.32	8414.27	6318.62	6167.46	10118.8	7090.23	53.5067	53.5067	53.5067	53.5067	5042.96	2826.41	53.5067
Q80VM7	Ankrd24	6772.72	26677.7	11831.9	53.5067	53.5067	17987.3	53.5067	53.5067	15194.7	53.5067	53.5067	15358.6	11225.3	53.5067	19062.7	19796.9	53.5067	24386	19088.6	53.5067	23727.9	21438.3	27390.7	32195.7	53.5067	20182.1	18138.3	53.5067	17532.4	25729.4	19963.8	26521.7	29308.5	28030.2	30531.9	23577.5	53.5067	14206.7	20681.5	24653.7	29464.9	40775.3	32447.1	53.5067	53.5067	18138.1	53.5067	34639.4
M0QW48	Metap2	53.5067	53.5067	53.5067	13877	53.5067	18892.2	15175.7	7265.6	12526.5	53.5067	53.5067	10831.4	12018.9	9832.64	11012.9	53.5067	53.5067	9776.78	17301	12809	18440.7	20211.2	19255	18991.7	16831.9	16305.1	19836.6	53.5067	20826.7	15589.7	18285.2	15476.7	53.5067	14309.8	23492.5	23184.7	15860.9	53.5067	14668.6	14050.8	19410.4	16836.8	15409.7	20377.6	12572.3	53.5067	20345.6	9119.8
Q8VEE4	Rpa1	53.5067	53.5067	53.5067	6384.95	53.5067	53.5067	1658.62	15605.4	9935.37	10413.3	10038.1	6446.8	9685.83	7403.75	6399.79	53.5067	10766.1	9954.22	19517.5	23687.3	53.5067	12687.8	53.5067	53.5067	53.5067	53.5067	53.5067	4834.62	53.5067	7426.53	53.5067	53.5067	53.5067	53.5067	53.5067	53.5067	10541.9	53.5067	9019.59	8501.97	53.5067	9110.32	8303.68	53.5067	53.5067	8441.36	53.5067	53.5067
P62774	Mtpn	53.5067	172599	96019	179852	255498	203878	230640	150172	214405	249791	96849.8	50428.4	45556.2	51927	67285.8	48991.8	75259.4	76384.8	45696.5	59188.4	43985.6	63984.6	114294	63654.5	55903.8	41665.6	85252.9	134664	31965.7	95611.7	43238	52272.4	33209.2	23131.7	37186.6	51411.5	96885.9	70617.3	56527.7	41645.8	43243.1	36407.8	73480.5	45706.8	52625.1	53119.2	97170.1	30467.1
Q8CIZ8	Vwf	5.06658e+06	178987	93450.4	172866	238737	320286	312797	250579	277615	262125	399325	128192	128712	173117	213562	206087	302366	275139	377829	161866	121470	130881	132732	226090	197425	208342	153091	154285	169998	171081	176528	185816	177855	219869	175072	123777	246490	150840	127928	175224	160051	153776	179285	139432	182666	123738	127539	187967
P21812	Mcpt4	53.5067	14079.8	11238.7	25055.2	41873.8	53.5067	53.5067	9312.75	12700.8	53.5067	53.5067	22480.4	20042.9	11522.4	15247.3	5590.6	53.5067	5668.44	53.5067	18340.6	6533.45	21419.9	12042.4	18834.9	7789.39	20877.3	9272.52	37277.8	8851.09	49138.9	27577.2	17896.4	16546	53.5067	12808.5	16120.6	5763.54	24166.3	15798.4	16270.4	15394.8	15583.7	36596	20868.4	26864.8	15510.3	53.5067	10640.9
Q8BHK6	Slamf7	53.5067	5351.55	53.5067	53.5067	6187.81	6036.82	11129.8	53.5067	9524.68	53.5067	11449.5	53.5067	5129.65	53.5067	53.5067	8882.15	4065.98	53.5067	2794.52	3310.52	53.5067	6104.76	53.5067	53.5067	3887.72	53.5067	53.5067	53.5067	53.5067	53.5067	4492.48	53.5067	53.5067	53.5067	4949.55	53.5067	53.5067	53.5067	5497.45	53.5067	53.5067	53.5067	8394.77	53.5067	53.5067	53.5067	53.5067	5011.04
Q99MY0	Spz1	53.5067	86375.4	12955	151927	197708	156790	181811	65395.5	223703	25798.2	28306.2	11140.4	37172.7	10453.4	11442.5	21235.6	66447.1	10213.3	42378.7	40651.3	57829.9	20773.9	34011.7	53.5067	30863.7	9605.24	53467.1	75650.1	16405.7	10030.2	19237.4	52624	12343.4	23893.1	48438.1	47115.3	46154	23407.9	53.5067	27792	6780.42	7652.38	53.5067	27054.9	11074.3	19381.7	9975.43	11285.2
P01798		53.5067	7694.13	53.5067	53.5067	53.5067	4868.82	53.5067	53.5067	53.5067	53.5067	53.5067	6128.6	53.5067	3913.4	6129.64	5227.05	12176.5	4580.96	4587.47	53.5067	53.5067	7327.1	53.5067	53.5067	53.5067	53.5067	53.5067	53.5067	53.5067	4995.88	53.5067	53.5067	53.5067	53.5067	14134.7	832.16	53.5067	53.5067	8273.98	53.5067	53.5067	53.5067	53.5067	2840.04	53.5067	53.5067	53.5067	53.5067
Q60931	Vdac3	71746.1	53.5067	40636.7	53.5067	53.5067	10795.7	53.5067	53.5067	53.5067	53.5067	10725.3	10948.3	53.5067	53.5067	53.5067	4957.35	6145.98	1830.35	7283.87	53.5067	17542.9	6423.22	7198.65	7998.27	9813.56	6960.9	14411.7	53.5067	10193.8	5354.72	21593.2	3285.78	9871.89	12929	8578.18	53.5067	13823.2	10051.9	12355.8	28356	10360.6	53.5067	12773.7	10657.9	53.5067	82093.5	7247.49	9632.77
Q8BX02	Kank2	53.5067	53.5067	53.5067	17095.6	15941.3	16581.6	53.5067	14684.8	53.5067	13161.7	23742.3	53.5067	9570.83	21916.2	35813.9	53.5067	32386.6	18760.3	53.5067	17921.2	28453.4	31155.2	24650.5	17469.3	13811.2	23784	53.5067	53.5067	53.5067	24823.4	29873.2	37521	31723.3	23747.1	24914.6	48565.4	18829.2	18612.5	35601.8	14097.8	53.5067	40076	29164.6	16665.2	18174.7	13954.7	16350.1	27119.3
Q8C5R8	Prps1l1	53.5067	53.5067	4204.6	5670.86	10331.7	53.5067	2261.05	5926.33	11838.5	53.5067	53.5067	53.5067	3105.31	2536.32	3460.83	5876.99	3405.21	53.5067	53.5067	355.195	3067.13	53.5067	6379.7	53.5067	53.5067	3080.69	53.5067	53.5067	53.5067	7540.76	53.5067	53.5067	53.5067	53.5067	2198.96	53.5067	3984.44	3008.46	53.5067	53.5067	53.5067	53.5067	2757.67	53.5067	53.5067	53.5067	53.5067	53.5067
Q8BSI6	R3hcc1	53.5067	53.5067	53.5067	7318.86	9174.52	53.5067	53.5067	6468.56	14942.1	9840.74	9104.5	53.5067	8072.12	6942.49	8385.27	6940.35	12815.3	9569.99	3670.6	16376.6	8195.31	5136.79	7548.87	7380.9	4579.28	53.5067	53.5067	6774.51	4791.71	7799.76	53.5067	3078.95	53.5067	4995.83	53.5067	53.5067	8268.87	53.5067	53.5067	5866.56	53.5067	6905.62	8454.23	53.5067	3575.27	53.5067	53.5067	53.5067
Q9D6F9	Tubb4a	53.5067	2423.64	53.5067	12095.4	4844.69	2972.82	4552.66	53.5067	8409.64	6204.12	5563.16	3237.07	5435.84	2864.62	4806.48	4398.15	53.5067	53.5067	3168.71	4786.12	53.5067	3363.82	53.5067	53.5067	53.5067	53.5067	5048.7	53.5067	53.5067	5961.47	53.5067	4297.28	2671.6	539.854	53.5067	53.5067	6534.64	5502.46	4512.42	53.5067	3711.38	53.5067	53.5067	53.5067	53.5067	7948.5	53.5067	53.5067
A0A075B5W3	Ighv1-53	53.5067	53.5067	53.5067	17999	27411.6	21621.6	15868.1	17977.4	20996	53.5067	14857.6	35898.7	24411.3	20633.8	17828.3	17570.4	24176.5	6652.73	53.5067	15329.5	6864.8	53.5067	53.5067	9501.69	18999.6	17727.3	9485.37	53.5067	53.5067	53.5067	8942.26	53.5067	53.5067	53.5067	10655.9	53.5067	6982.33	6428.4	24697.9	7842.22	53.5067	19323.6	13622.6	53.5067	26860.7	2286.76	53.5067	9329.64
Q9Z0F1	Gnas	2108.11	7644.43	53.5067	8459.42	9183.62	7908.21	13460.1	11712.7	10128.9	13441.1	1758.87	53.5067	730.706	53.5067	53.5067	2389.39	5106.2	5770.18	3630.8	53.5067	53.5067	53.5067	5529.87	1810.79	3564.5	53.5067	4001.98	5775.98	5132.63	53.5067	3082.26	3164.91	53.5067	53.5067	53.5067	53.5067	1403.54	53.5067	3038.58	53.5067	53.5067	53.5067	53.5067	53.5067	53.5067	6147.81	53.5067	53.5067
Q8VI36	Pxn	53.5067	53.5067	53.5067	53.5067	53.5067	53.5067	8612.32	53.5067	13198.4	5899.12	53.5067	7035.22	13487.8	53.5067	11191.6	7016.45	11321.5	8719.32	53.5067	7021.3	53.5067	12081.1	53.5067	53.5067	53.5067	53.5067	7268.01	53.5067	53.5067	11249.9	53.5067	53.5067	53.5067	5820.76	53.5067	9921.1	53.5067	53.5067	53.5067	5265.96	53.5067	53.5067	6958.56	6893.7	53.5067	6178.3	53.5067	53.5067
Q8BR90	Rimoc1	53.5067	53.5067	53.5067	17553.8	12630.5	7665.34	9079.73	14746.4	17315.2	21481.6	23514.5	53.5067	14168.7	12644.6	15696.5	8529.82	53.5067	17752.9	8635.35	16938.3	6474.55	13210.1	7839.88	5806.54	16826.8	53.5067	11949.9	19027.5	53.5067	16679.2	6347.41	53.5067	53.5067	53.5067	12199.2	53.5067	24252.5	9239.9	13534.3	5677.02	53.5067	11576	53.5067	53.5067	53.5067	10181.9	53.5067	53.5067
Q8VD98	Klrb1f	53.5067	54046	20830.6	57422.9	32675.7	54359.2	76605.8	21464.4	36724.6	42057.5	99171.7	128740	144183	237027	179430	239779	135429	183639	140150	66696.2	167677	133163	154898	184996	79158.3	163838	104718	93782.6	252275	132288	160251	177047	233418	210638	173112	196756	135302	140748	164789	131669	220116	53.5067	245835	183708	53.5067	113268	168680	373520
E9Q4F7	Ankrd11	53.5067	8498.99	1041.74	15844.4	14133.7	30007.4	13210.5	35860.6	13636.3	11748	15214	10688.9	4109.16	9808.31	10177	22379.7	26260.1	13751.9	29647.6	5586.92	6881.41	14270.4	53.5067	16449.8	12861.1	12488.8	10626.4	8461.33	5773.46	7346.71	9238.21	11734.7	15664	18015.4	9937.93	9513.77	8781.7	14411.5	13376.4	5167.45	9241.14	4962.11	8911.57	3991.39	7934.72	5610.87	8132.91	3000.44
Q9D0T1	Snu13	3323.08	53.5067	1753.15	3587.71	3090.38	3611.26	9735.86	5373.35	53.5067	3315.32	7902.19	5135.5	53.5067	7060.43	7644.72	5401.66	14232	6539.23	10138	6200.86	6629.65	9329.31	10345.7	6844.34	7022.23	5005.07	9178.85	5765.81	6451.31	9776.94	5756.38	4965.89	6221.38	4367.28	53.5067	5643.59	7357.19	7575.84	14644.6	20034.4	6559.57	8240.81	10563.6	11702	5923.8	59325	2665.77	12743.3
Q922B1	Macrod1	53.5067	23111.4	53.5067	58646.9	53607.9	53.5067	34231.5	5690.29	24863.9	10849.5	7791.44	35990	47294.7	53.5067	7540.56	17828.2	53.5067	53.5067	8432.23	10332.6	29597.6	27331.5	33350.4	27698.9	25406.6	18013.1	28207.6	25953.6	33226.8	41087.3	47991.3	40648.3	31963.7	53.5067	34534.5	41414.2	14436.6	32883.3	12615.2	22186.1	15825.7	10362	45659.1	51041.4	42855.8	33444.3	53.5067	27345.1
A0A0B4J1M0	Ighv1-77	53.5067	53.5067	26798	53.5067	53.5067	52753.9	10759.9	5802.51	53.5067	3425.22	53.5067	53.5067	53.5067	7174.63	53.5067	32967.9	14132.9	53.5067	7946.73	53.5067	53.5067	22555.5	11144.9	12859.7	13279.1	19022.2	36832.7	13213.1	70407	17515.1	19488	28076.7	8899.76	15427.4	12011.7	53.5067	53.5067	24431.6	26824.1	17195.1	30382.3	18066.9	53.5067	11293.9	18667.1	16731.8	53.5067	6635.6
Q9D898	Arpc5l	53.5067	4011.17	12913.1	6393.32	5410.46	6501.06	5877.49	6438.58	5117.94	3554.3	10418.9	5747.64	7657.2	53.5067	6016.74	5632.46	11002.8	5790.58	5525.61	9071.62	9029.53	11274.7	5129.94	10387.8	16357.9	11399.2	21764.3	7042.28	3582.7	7395.03	16224.3	8616.64	14705.5	4902.44	7410.56	53.5067	7909	6516.95	8262.65	59659.9	6130.97	15848.4	11331.6	4829.09	7340.34	36709	53.5067	9931.81
P09036	Spink1	53.5067	85364.6	53.5067	35046.5	34504.7	53.5067	64911.7	53.5067	53.5067	59612.1	38017.7	17642.4	15202.5	16849.7	18363.8	24553.5	39127.3	26291	22536.3	5875.96	24273.3	23012.9	16990.6	18625.5	53.5067	53.5067	53.5067	53.5067	53.5067	45894.2	33109.6	53.5067	53.5067	20377.1	13927.6	29261.1	16317.5	25986	20183.8	17128.2	19322	53.5067	24877.1	53.5067	33290.8	53.5067	25130.4	53.5067
Q920A5	Scpep1	53.5067	53.5067	53.5067	10376.2	53.5067	3068.41	9723.76	53.5067	53.5067	3604.88	4840.25	53.5067	53.5067	7649.51	5191.99	2241.58	3666.31	53.5067	53.5067	8833.37	1520.82	3081.49	53.5067	53.5067	53.5067	53.5067	53.5067	53.5067	53.5067	53.5067	53.5067	53.5067	53.5067	1518.81	2902.79	53.5067	4921.53	53.5067	3474.99	53.5067	53.5067	53.5067	4314.9	53.5067	53.5067	2255.42	53.5067	53.5067
Q91XX7	Pcdhgb2	53.5067	12370	53.5067	4907.31	15413.3	15366	11763.9	18010.8	15602	16014.7	10342.9	1177.24	5999.54	4312.72	10708.3	53.5067	6547.79	7232.14	7948.45	1871.33	53.5067	4161.53	53.5067	53.5067	7894.96	53.5067	5546.21	6944.72	53.5067	10308.2	2714.38	53.5067	12798.9	9126.52	53.5067	5709.85	7021.13	4555.85	4949.29	3744.9	53.5067	5894.1	7413.95	3359.58	3965.87	3200.12	53.5067	53.5067
Q3V2J0	Cibar2	53.5067	53.5067	53.5067	53.5067	5832.59	53.5067	53.5067	2631.69	7779.22	8824.91	53.5067	10569	6157.62	12251.2	12188.4	5730.29	9778.26	53.5067	53.5067	53.5067	53.5067	53.5067	8989.4	15054.3	7346.71	11215.4	11082.6	10606	10103.9	6527.63	7133.59	9294.89	13605	53.5067	8526.7	8934.37	6638.78	53.5067	53.5067	10311	7597.63	53.5067	53.5067	12795.8	14308	53.5067	53.5067	9585.12
P38647	Hspa9	55898.1	38378.8	53386.6	20446.1	14751.4	14956.5	16645.2	21857.4	19617.2	21799.3	34192.5	32793.8	30851.2	41254.6	44105.4	61953	46491.6	45397.1	47541	25233.2	41640.4	37817	37994.2	41331	31089.7	44277.9	41071.2	28064.1	48481	39123.6	53058.2	40532.6	43062.7	38837.5	41595.8	43870.1	42340.9	49280.2	37614.7	62579.5	55821.2	28751.7	58542.4	45379.7	50332.7	260747	29248.7	45360.4
Q8R5H1	Usp15	35684.3	226196	151310	273547	438359	249041	242445	322064	384399	360622	148820	120846	113517	101766	101162	144512	122062	142654	130186	107851	98075.2	70597.6	177636	149162	203120	104307	200194	271420	60465	193738	149257	152865	70046.2	60153.5	70990.4	116276	192640	148536	65446.4	150620	83856.6	86733.3	69883.5	87046.2	125310	80153.3	124822	77254.2
Q9CY06		53.5067	3.08238e+06	53.5067	1.39427e+07	1.16261e+07	53.5067	4.73831e+06	53.5067	1.16252e+07	4.7952e+06	53.5067	6.47384e+06	53.5067	6.64995e+06	4.10424e+06	53.5067	53.5067	4.02468e+06	5.64067e+06	3.89024e+06	53.5067	4.41084e+06	8.74603e+06	4.69502e+06	6.05653e+06	5.97827e+06	4.01193e+06	6.72629e+06	3.95099e+06	7.14423e+06	6.18672e+06	5.93358e+06	6.31879e+06	53.5067	3.46049e+06	1.16828e+07	1.1391e+07	3.46789e+06	2.49295e+06	2.33234e+06	4.33932e+06	5.76163e+06	5.33368e+06	4.60759e+06	4.93178e+06	4.70795e+06	8.54896e+06	6.85277e+06
Q8CI43	Myl6b	53.5067	8373.83	14784.8	22473.6	10261	53.5067	5002.14	53.5067	6236.31	53.5067	53.5067	8331.4	22200.8	53.5067	53.5067	3314.95	53.5067	1509.2	8961.49	1525.97	10976.3	8632.69	16345.9	12458.9	9200.76	6915.33	11488.5	10962.1	5859.77	19271.5	23268.6	25627.3	11659.2	8119.44	8361.55	10329.3	7185.36	16223.9	53.5067	5159.31	53.5067	2352.31	5115.61	25408.8	6875.45	8522.34	6361.82	13345.9
Q8R4K2	Irak4	53.5067	6607.61	53.5067	10076.1	7164.01	8379.21	5720.36	12014.5	10017.1	16601.7	7282	7149.26	8921.94	6701.59	6910.33	3564.12	8486.8	16501.6	3116.4	11824.3	21842.4	10447.7	10657.4	5707.24	9600.91	2597.05	8767.81	11720.4	53.5067	8394.15	5359.67	4198.88	53.5067	6608.76	7643	8182.73	11562	6506.35	11836.6	7846.81	2883.19	53.5067	7672.76	53.5067	5493.21	53.5067	2981.75	2155.47
A2N1N1		53.5067	53.5067	53.5067	53.5067	19091.4	5081.3	53.5067	4614.84	53.5067	53.5067	53.5067	53.5067	53.5067	25287.8	53.5067	25987.9	53.5067	53.5067	53.5067	17843	53.5067	53.5067	53.5067	53.5067	53.5067	53.5067	53.5067	53.5067	53.5067	53.5067	53.5067	53.5067	53.5067	53.5067	53.5067	53.5067	53.5067	53.5067	53.5067	53.5067	53.5067	53.5067	53.5067	53.5067	53.5067	53.5067	14109.2	53.5067
Q8N7N5	Dcaf8	53.5067	53.5067	53.5067	15405.2	13116.3	10731.4	22548.8	22130.8	14207.4	19119.5	9609.67	53.5067	7690.34	7397.77	13249.2	6591.47	9084.88	8789.32	53.5067	15857	53.5067	7669.7	7296.73	5355.91	12125.5	53.5067	53.5067	20710.5	53.5067	13453	10997.6	53.5067	53.5067	53.5067	53.5067	8220.09	8812.59	10857.1	3744.07	53.5067	4293.51	5902.96	53.5067	4911	6597.3	9090.69	9348.95	53.5067
Q99PP7	Trim33	53.5067	18803.3	53.5067	14778.7	18548.5	31851.9	19965.7	22986.2	26727.3	29073.4	53.5067	53.5067	53.5067	8354.28	5999.87	6967.86	53.5067	6384.8	8452.09	53.5067	3049.18	5844.74	5525.79	53.5067	9722.65	4398.59	6210.67	25678.4	53.5067	4145.81	7455.98	53.5067	53.5067	9673.82	53.5067	3239.7	5462.62	4748.12	53.5067	4936.45	53.5067	3633.74	53.5067	53.5067	53.5067	53.5067	8397.53	53.5067
Q80U56	Avl9	53.5067	6027.57	6545.64	30815.5	11194	3937.69	15206.6	12698.4	9405.63	15459	12186.9	53.5067	11626.5	6175.44	5248.75	6905.85	15995.3	4966.13	7427.91	13103.9	2786.19	6905.7	8937.18	53.5067	9299.65	53.5067	4089.96	8779.14	8849.21	4494.14	5458.11	5881.89	53.5067	53.5067	5185.02	5786.58	11498.9	10991.6	1556.95	7203	11836.1	8690.45	4348.39	5791.99	5224.32	8854.83	53.5067	4212.23
P02104	Hbb-y	7608.6	127639	89223.3	182149	233732	195820	205523	252852	222581	186639	64609.9	72869.2	56465.3	61068.2	37671.7	52290.5	50192.5	54808.6	66021.8	45563.7	49806.8	49008.9	60955.5	54377.2	74549.2	58890.7	63418.9	57418.6	42017.4	75500.1	56499.1	83151.1	57129.4	37538	48402.9	51541.2	71776.6	25008.3	31081.4	37327.8	43479.6	67737.1	30618.5	38135.2	63624.2	42076.6	111175	51366.9
P97457	Mylpf	32004.7	63461.9	84069	67114.5	74598.6	16983.8	59273.5	16185.4	29431.7	9007.01	16666.9	637544	69810	13713.8	11756.6	32253.6	10412.6	6456.39	8559.03	2317.96	72754	54090.9	53844.9	54541.9	27218	31166	53643.1	66399.4	65784.4	44803.5	44806.7	98338.1	56545.3	9536.68	70437.6	53302.8	45738.2	82436.6	63189	30191.8	32309.2	33157.5	98446	118461	72110.3	1.14127e+06	65175.5	53485.1
P98203	Arvcf	19245.4	27465.2	20132.2	67877.2	8590.79	29988.6	42171.5	13879.8	16801.5	40548.4	178788	101282	54527.4	93353.4	93723.1	250380	156192	91188.3	69505.5	406551	105061	87934.5	42503.2	142864	112917	140820	334440	106305	110062	215564	188677	94733.2	87889.8	96693.6	68728.4	58548.7	70253.2	171643	99668.3	1.16755e+06	78359.1	80286.8	177773	58015.3	111577	47032.1	93527.6	116563
Q6PAL1	Draxin	53.5067	4571.56	4238.01	5986.8	53.5067	7598.4	53.5067	4433.31	53.5067	53.5067	12753.6	9318.73	15101.8	12911.2	15979.8	53.5067	19321.1	12117.2	21628	7545.4	7664.57	8650.54	5271.79	11175	10163.6	11097.4	53.5067	53.5067	14405.3	12464.6	16328.3	12242.2	13209.1	30994.3	9817.34	14354.6	53.5067	6776.52	19821.5	7995.08	15396.4	29636.6	11616.9	12484.1	14475.3	5435.7	14434.6	23257.5
Q9CW46	Raver1	53.5067	53.5067	53.5067	3854.7	7829.04	4461.34	3453	53.5067	53.5067	8468.08	4148.2	53.5067	5035.26	13090.8	9768.54	53.5067	4905.59	53.5067	53.5067	13767.2	53.5067	53.5067	53.5067	53.5067	53.5067	53.5067	53.5067	53.5067	53.5067	53.5067	53.5067	4746.44	53.5067	53.5067	53.5067	53.5067	8844.72	53.5067	53.5067	53.5067	6057.24	53.5067	53.5067	53.5067	53.5067	1180.53	2042.04	53.5067
Q9CRB9	Chchd3	9394.35	3716.7	3571.12	6708.24	53.5067	53.5067	4674.69	2453.12	5407.23	1704.24	53.5067	4520.13	5121.98	1555.73	1751.18	8050.84	2686.64	3440.22	2524.97	1729.62	5369.29	3917.73	2935.22	3270.29	5891.47	5329.72	5922.51	8883.22	4508.05	3796.13	8613.89	5643.29	4773.05	2967.56	7025.75	2161.59	4623.32	8972.24	5276.75	8475	3405.83	53.5067	6061.75	6683.61	3628.23	35325.6	2112.39	6248.56
Q00896	Serpina1c	12662.6	75903	48589.3	25081.6	55321.2	46077.9	106013	103419	90868.1	99449.8	184960	38038.3	14816.7	88531.1	16612.8	75980.9	209747	40601.7	106862	27977.2	53.5067	53.5067	184247	350306	51310.4	167138	226913	123217	98591.4	143032	230151	158494	209228	144494	97155.1	72547.5	72787.7	87334.5	21682.3	13094	81936.5	52841.3	13721	74664	102082	103990	169691	127526
P17156	Hspa2	20474.3	36218.4	44060	29230.7	31430.5	17265.2	36020.4	32132.9	32343.5	36957.2	57264.7	39130.4	67047.9	38629.6	49195.2	31655.7	44325.1	38800.6	18840.8	44087.2	67637.2	49121.5	59970.2	47468.9	43382.8	29787.5	33033.7	33514.6	47273.2	46679.6	38692.5	41246.1	27460.6	9877.2	65818.1	43368.2	68457.4	53519.1	102806	198406	45426.1	64406.9	108010	53151.8	24464.5	363360	57608	24849.6
Q8JZQ2	Afg3l2	25611.3	53.5067	15382.5	53.5067	8037.63	53.5067	53.5067	53.5067	53.5067	53.5067	23621.9	18316.7	53.5067	53.5067	19053.6	53.5067	15667	53.5067	20473.9	15800.5	53.5067	53.5067	24159.4	53.5067	13012.4	53.5067	19092.6	53.5067	29469.6	9345.16	16992	53.5067	53.5067	18096.2	21866.7	26192.5	53.5067	19291.8	53.5067	24772.5	28584	53.5067	53.5067	24816	24306	42055.6	15508	23968
G5E8R1	Tpm1	20628.6	13774.7	17207	13767.5	17669.9	11656	10351.5	20382.2	16329.5	13332.8	8071.29	8913.11	4275.18	4533.88	5029.45	53.5067	53.5067	9102.24	8263.29	1506.73	8179.66	2579.01	7578.69	4049.03	5566.64	9059.28	11079.1	18283.9	53.5067	9009.16	6299.17	6529.36	53.5067	3568.82	9399.46	3148.84	8110.49	9159.73	5779.78	3709.06	53.5067	4175.34	5610.31	11575.5	6073.9	11145.1	53.5067	53.5067
P56391	Cox6b1	6962.24	53.5067	9733.92	2075.85	53.5067	53.5067	53.5067	53.5067	5926.26	53.5067	53.5067	53.5067	53.5067	2971.7	3699.26	53.5067	53.5067	3511.42	53.5067	53.5067	11581.7	4914.93	12002.9	5460.75	4887.58	53.5067	4997.93	53.5067	53.5067	5800.73	53.5067	53.5067	6394.1	4489.87	53.5067	53.5067	16333.5	12312.8	8835.99	6722.46	5004	53.5067	15945.2	7290.75	53.5067	150610	53.5067	4149.23
P70671	Irf3	53.5067	8240.33	53.5067	5328.65	4604.49	53.5067	13652.7	7539.54	5496.54	53.5067	4898.06	6849.02	5415.8	3953.83	53.5067	3049.95	2516.85	9031.64	53.5067	7227.8	2830.76	4753.19	5410.9	53.5067	5159.06	53.5067	53.5067	53.5067	6607.28	6191.53	53.5067	53.5067	53.5067	53.5067	53.5067	7024.36	6728.05	3508.43	53.5067	53.5067	3194.61	53.5067	53.5067	6131.92	2436.77	3392.67	8880.57	53.5067
Q78DX7	Ros1	53.5067	5822.2	10695.7	3506.81	8167.8	6766.23	3220.46	3003.28	2317.7	53.5067	3522.65	3324.42	4840.91	2733.36	3391.88	53.5067	4481.88	53.5067	4835.27	53.5067	792.311	3563.63	4163.9	2564.3	3062.9	53.5067	1661.72	888.755	53.5067	2058.22	4050.66	2703.77	2964.39	5065.97	53.5067	3323.1	53.5067	53.5067	53.5067	2449.86	53.5067	1913.54	2251.34	53.5067	4351.99	53.5067	53.5067	1314.41
P37040	Por	1589.95	5502.34	53.5067	8221.46	5429.25	8724.17	53.5067	7969.75	53.5067	14263.8	11956.4	8278.34	8833.35	6566.47	7187.63	7571.93	9018.71	5566.93	4451.98	3711.63	8963.99	4138.84	7197.69	3796.08	11189.2	11225.6	27932.2	6352.04	3215.15	10830.9	12268.8	12107.1	53.5067	5932.88	8114.08	3210.01	9435.81	7437.11	13130.9	60132	10448.6	8256.07	9599.8	6917.46	4035.69	134279	7246.4	7652.98
D3YWT1	Hnrnph3	13438.2	12919.4	8023.72	12388.8	53.5067	22582.6	23039.6	23410.3	4289.92	13113.5	6710.89	10579.3	12618.8	10498.7	8857.81	4422.74	53.5067	12731.1	53.5067	12624.1	16246.7	14952.7	13862	5579.97	4210.85	53.5067	53.5067	53.5067	53.5067	7402.58	10049.6	7945.71	53.5067	53.5067	4664.42	8297.76	5942.51	6267.62	11800.1	11661	53.5067	7975.55	14986.2	4048.49	4639.49	14838.1	8017.12	5693.13
Q8K0S5	Rtn4rl1	53.5067	5644.46	53.5067	6965.85	5132.9	3636.35	53.5067	5696.55	53.5067	7067.25	7088.17	53.5067	6798.98	5299.58	6247.12	8968.46	7139.21	4595.21	6129.36	4801.3	6195.64	53.5067	4796.28	3811.78	7491.19	10277.8	8864.65	5782.88	10998	8169.18	7204.3	14858.4	13341.2	8034.71	5540.17	11938	53.5067	3835.75	5048.61	4550.72	13229.4	7862.32	53.5067	7610.08	10689.2	7001.68	7790.59	13094.9
Q3ZK22	Vezt	53.5067	95301.8	53.5067	117710	59721.3	98267.8	125560	139071	11731.6	159718	32747.6	53.5067	53.5067	44166	100776	223601	132711	29117.3	53.5067	53.5067	53.5067	44648.7	53.5067	53.5067	78744.2	141609	53.5067	53.5067	53.5067	33899.7	26664.9	53.5067	53.5067	53.5067	102990	53.5067	53.5067	87467.1	53.5067	53.5067	53.5067	53.5067	53.5067	40129.1	53.5067	53.5067	156532	53.5067
Q8R555	Crtac1	1.23625e+06	63042	633050	69319.6	60939.1	60213.6	66367.1	88705.2	50288.9	56656.7	68838.4	52226.3	60341.2	72029.2	67002.9	46185.1	90106.5	71919.9	57814.9	33450.7	60150.8	55097.9	48595.5	53142.8	90080.4	51373.8	54464.1	36751.3	67812.7	62335.6	65582.3	64552.7	58241.2	89049.9	76055.4	45192.6	48916.2	51957.4	62569.5	48938.6	65003.3	110940	64959	49895.8	51510.1	34237.4	68724.6	53577.7
P52196	Tst	53.5067	53.5067	53.5067	53.5067	53.5067	53.5067	53.5067	53.5067	18179.6	53.5067	53.5067	20141	5987.43	53.5067	53.5067	53.5067	53.5067	53.5067	53.5067	8730.78	53.5067	19708.6	15103.9	53.5067	53.5067	16800.7	5056.98	4987.02	19764.4	3501.78	11713.8	23853.9	53.5067	53.5067	5989.13	53.5067	53.5067	15903.7	15274.6	10919.8	53.5067	16432.4	21764.3	19245.1	8838.46	133568	53.5067	53.5067
Q8K0Z7	Taco1	53.5067	53.5067	53.5067	11313.1	4637.16	53.5067	3301.38	53.5067	8641.4	53.5067	53.5067	10776.5	1935.24	53.5067	53.5067	53.5067	6468.74	2774.14	1740.87	3878.06	53.5067	10476	8734.6	7561.51	8831.38	53.5067	4141.57	12073.3	53.5067	13032.5	4333.09	13523.7	7157.73	3877.22	4603.68	2431.46	3111.61	5697.3	3243.94	3265.92	53.5067	53.5067	53.5067	6078.77	9691.95	15283.7	7284.89	53.5067
Q9Z315	Sart1	53.5067	53.5067	53.5067	1222.34	3120.88	53.5067	3483.48	4377	3962.36	2908.13	1962.99	1940.93	10257.3	6440.3	4383.17	2543.98	4465.85	53.5067	53.5067	10817.3	6662.06	4231.99	7545.03	11489.7	53.5067	3633.93	3545.48	2578.68	53.5067	8131.67	3679.73	6165.94	53.5067	4734.78	2981.87	3768.1	2214.58	4742.44	4069.71	4540.98	5543.77	9438.18	5487.75	3425.75	3402.5	6875.19	53.5067	7379.46
Q61782		18386.5	10312.3	18561.2	53.5067	12615.7	38360.6	13182.5	8064.38	18712.1	53.5067	108221	45856.2	34861.1	48251.2	66906.8	48131.6	58400.8	46160.4	29942	65995.7	65714.4	95261.1	17965.5	92047.3	103530	54331.1	572625	59430.2	23199.3	137520	53.5067	50808.9	17787.5	25614.3	34100	53721.6	54622.2	257934	72831.5	2.45e+06	56301.9	60055.1	166531	51441.5	28504.7	36815	153565	34915.7
Q99L20	Gstt3	53.5067	53.5067	53.5067	3894.05	53.5067	53.5067	2043.35	53.5067	53.5067	53.5067	53.5067	9435.46	11418.8	5885.82	53.5067	7005.08	9123.07	53.5067	53.5067	9880.16	7004.15	9708.35	9633.81	5858.63	4563.41	53.5067	53.5067	53.5067	7383.29	5887.55	2723.17	10328.1	53.5067	4250.64	7992	10579.3	11296.6	9381.25	8321.25	3084	7526.42	53.5067	15625.4	6259.53	6998.62	28322.6	5721.94	53.5067
A0A075B5W1	Ighv1-50	53.5067	2789.62	53.5067	24654.4	13194.7	3858.52	53.5067	53.5067	53.5067	18314	53.5067	53.5067	53.5067	4983.26	53.5067	53.5067	53.5067	53.5067	53.5067	53.5067	53.5067	6297.41	53.5067	53.5067	53.5067	53.5067	53.5067	53.5067	53.5067	53.5067	53.5067	53.5067	53.5067	4824.89	7673.81	53.5067	53.5067	53.5067	53.5067	53.5067	53.5067	53.5067	53.5067	53.5067	53.5067	53.5067	53.5067	53.5067
Q80Z38	Shank2	55700.1	53.5067	53.5067	95955.3	85166	51526.2	53.5067	53.5067	96272.3	66776.5	53.5067	53.5067	155132	180610	142697	109851	53.5067	53.5067	119962	53.5067	119593	130912	153159	108833	141850	107906	77836.3	84409.7	76697.3	53.5067	132837	105285	82284.2	53.5067	102711	138351	53.5067	107231	161740	88464.2	113174	100551	85419.7	146701	157054	114044	84384.9	96974
E9Q5C9	Nolc1	53.5067	53.5067	53.5067	53.5067	53.5067	53.5067	53.5067	53.5067	53.5067	53.5067	9956.28	9192.4	53.5067	3364.58	10367.6	6217.92	6152.51	53.5067	11174.9	18394	53.5067	9412.94	15486.4	2138.54	53.5067	6804.37	10662.2	53.5067	53.5067	5675.68	53.5067	16938.5	53.5067	5630.97	12054.7	6630.61	9669.06	12711.3	6503.89	20705.8	11309.4	8489.03	16532	53.5067	53.5067	13458.3	53.5067	4735.3
Q6P8J7	Ckmt2	53.5067	53.5067	8857.84	53.5067	5992.84	20684.9	53.5067	53.5067	53.5067	53.5067	37884.7	7407.8	6013.78	3265.4	53.5067	53.5067	53.5067	6947.28	53.5067	3979.77	8859.9	16080.7	18610.1	53.5067	53.5067	53.5067	43569.4	7411.82	7799.86	53.5067	23190.7	29203.4	53.5067	53.5067	9258.06	53.5067	20167.8	12805.7	40399	20796	53.5067	13414.9	13662.8	21686.3	11174.3	136595	53.5067	4047.62
Q3UHQ6	Dop1b	53.5067	6517.28	53.5067	7193.63	3192.82	5921.58	1830.05	7372.53	53.5067	3583.13	4100.92	5540.63	7357.86	53.5067	5388.02	4506.27	1501.62	8026.27	53.5067	6142.43	11027.3	53.5067	53.5067	8737.1	53.5067	53.5067	2559.55	7741.78	53.5067	5320.68	53.5067	5118.44	53.5067	53.5067	53.5067	53.5067	7805.18	53.5067	53.5067	14581.4	2952.11	53.5067	53.5067	53.5067	53.5067	53.5067	53.5067	53.5067
Q8CF89	Tab1	7431.16	3916.76	53.5067	6894.69	8770.83	5053.16	6500.82	20898.2	9470.34	13536.7	53.5067	53.5067	5992.74	3935.02	2268.14	7039.5	53.5067	7126.86	6329.99	2867.94	5078.67	4741.55	4103.31	2040.66	7911.31	53.5067	7216.86	53.5067	53.5067	6816.87	6045.79	53.5067	53.5067	53.5067	5068.5	53.5067	5446.16	4511.11	9842	7934.51	53.5067	53.5067	3302.16	53.5067	53.5067	3668.19	8923.96	3418.04
Q9JHI5	Ivd	9974.89	53.5067	17151.1	53.5067	53.5067	53.5067	2310.37	53.5067	53.5067	9487.59	53.5067	4177.76	53.5067	4011.03	53.5067	53.5067	6564.91	53.5067	53.5067	2548.1	4473.93	6895.35	53.5067	53.5067	53.5067	2107.32	4575.47	53.5067	5469.55	53.5067	5457.9	10749.7	4920.07	53.5067	5602.58	3033.29	6138.2	3106.41	7618.35	11997.4	5395.56	7038.45	11100	7841.66	3366.39	128900	6355.88	5434.03
Q9WTX6	Cul1	53.5067	53.5067	53.5067	53.5067	15257.5	6665.81	3789.29	9998.94	11085.7	53.5067	3736.73	53.5067	6359.17	53.5067	53.5067	2640.4	53.5067	3479.2	4943.71	6588.85	53.5067	53.5067	53.5067	5707.12	10983.8	6759.75	53.5067	6867.75	53.5067	3915.21	53.5067	53.5067	53.5067	53.5067	53.5067	53.5067	53.5067	53.5067	53.5067	53.5067	5568.43	53.5067	53.5067	53.5067	53.5067	53.5067	53.5067	53.5067
O35206	Col15a1	53.5067	124579	75210.6	125312	174692	242862	146972	208869	171099	197475	91068.6	42952.4	56523.8	55898.9	82711.9	49836.3	97652.8	88208.1	76618.5	47480.9	59844.2	83619.6	62586.1	66909.6	52237.2	43898.4	76532.8	115206	47862	86178.2	55089.4	68706.9	65491.4	79092.5	48686.4	74609.4	89071.3	73379.5	79157.9	70592.2	62452.1	68133.1	62725.8	57459.1	58853.9	52725.2	80433.2	63503.8
O88200	Clec11a	8643.64	1.06607e+06	376101	1.01886e+06	1.29597e+06	1.21464e+06	813454	1.63959e+06	1.07966e+06	1.25339e+06	298168	123443	150167	213542	162579	205302	424127	367956	392627	93375.5	158951	151799	261737	188281	389588	273915	483337	345028	188375	346790	375502	284122	136848	269021	185137	224614	247807	299164	161834	167428	174847	221557	73384.5	130063	202673	137138	167133	217576
Q06335	Aplp2	53.5067	1.31323e+06	721455	1.17239e+06	2.33066e+06	2.18216e+06	1.88769e+06	1.51104e+06	1.7646e+06	2.13322e+06	336278	286272	175358	289925	381256	312233	398297	582377	327309	204382	271011	239516	382254	340666	376191	319831	436234	741230	227737	403248	493384	320580	211403	314813	215402	295983	505663	369685	240307	348362	268574	232354	171744	255961	309112	287912	354508	368586
Q60932	Vdac1	49378.6	21768.2	43456	13102.8	7638.79	8548.5	7793.72	14391.4	6377.17	11058.6	30054.4	38215.3	10120	15702	23889.1	26641.9	15331.5	24497.4	20571.8	14582.2	18535.5	20322.7	15768	18579.9	17268	31868.4	57230.9	13633.1	27285.3	38692.6	51098.8	21288.2	17996.1	19729.2	19115.6	16789.9	31422.2	20551.3	35568.4	124535	16544.8	18736.7	41280.2	22948.1	14515.5	307973	24116.4	16535.6
Q8BU85	Msrb3	53.5067	53.5067	11372.1	17606	53.5067	53.5067	53.5067	53.5067	53.5067	53.5067	53.5067	53.5067	10898.2	53.5067	53.5067	53.5067	20513.6	53.5067	53.5067	11050.4	53.5067	13484	11042.5	9806.16	8550.35	5418.81	12389.7	9653.81	53.5067	11567.5	53.5067	53.5067	53.5067	9767.37	53.5067	53.5067	10363.2	13636.5	14264.6	7606.96	12255.6	5279.17	10507.4	4929.78	13658.1	8967.79	6938.29	53.5067
Q3U2G2	Hspa4	7283.33	32838.2	53.5067	11791.2	53.5067	17220.4	46426.5	42043.3	29998.4	37952.3	53.5067	53.5067	22395.1	53.5067	53.5067	22119.2	53.5067	27600.5	42702.4	53.5067	53.5067	9962.56	53.5067	53.5067	26220.5	72653.7	24572.9	53.5067	53.5067	53.5067	53.5067	53.5067	53.5067	53.5067	53.5067	53.5067	53.5067	53.5067	53.5067	53.5067	53.5067	6124.06	13257.6	53.5067	53.5067	38314.3	53.5067	53.5067
F2Z472	Svs3a	5350.59	53.5067	53.5067	53.5067	53.5067	53.5067	53.5067	53.5067	43272.5	53.5067	53.5067	71540.5	53.5067	70528.3	81665.6	90239.2	44165	68013	60008.3	40420.9	104989	60524.7	46725.5	61697	89623.3	72894.1	41071	48378	57668.1	54556.4	53.5067	64486.2	89689.2	53.5067	73477.9	67696.8	53.5067	77630.1	85327.8	44589.5	71422.1	66091.2	53.5067	110170	86450.1	42059.5	49885.3	49762.3
Q6P9S0	Mtss2	53.5067	15191.8	53.5067	53.5067	53.5067	6014.26	53.5067	53.5067	53.5067	11103.7	53.5067	14472.8	14909	14126.9	20744.6	11186.9	53.5067	13649.2	18463.8	4907.55	14042.2	10920.7	18655.7	9638.63	38914.7	14589.2	14151.9	6575.72	53.5067	22032.6	12724	18853.5	12831	14549.8	10728.5	10381.7	11553	12660.6	12859.6	10193.5	8539.35	10661.6	12955.2	21364.6	17500	12642.9	8229.19	53.5067
Q9Z0F8	Adam17	53.5067	53.5067	53.5067	5382.06	5276.26	6341.43	3398.16	6683.84	10727.7	7869.77	53.5067	53.5067	2780.73	3842.63	53.5067	2940.31	5772.47	53.5067	4299.59	4688.13	1780.67	1916.92	2382.54	53.5067	53.5067	53.5067	53.5067	53.5067	53.5067	53.5067	2437.02	53.5067	53.5067	6757.5	5456.05	1786.14	5947.14	53.5067	53.5067	53.5067	6039	53.5067	53.5067	2461.5	53.5067	2089.58	6801.02	53.5067
O70250	Pgam2	9776.32	13184.9	12300.5	10451.2	7334.22	53.5067	14960.8	53.5067	5360.73	53.5067	7232.43	17758.4	13182.1	4665.45	7080.29	9026.22	10642.2	53.5067	7165.93	6361.74	6555.6	6796.82	10537.5	11385.5	8213.68	7650.33	15665.9	9799.89	16955.1	10849.7	15149.2	9360.67	4665.14	7567.46	9709.46	5862.23	9614	11353.2	11014.8	82297.7	9785.38	8167.88	18066.8	9664.27	13368.2	78955.2	53.5067	14880.1
Q05816	Fabp5	53.5067	50440.6	35319.7	129324	185658	83036	90997	97029.7	250857	188919	59724	49561.5	54866	53123.4	42994.4	35238.6	33696.1	73328.9	36431.8	74380.5	37365.7	53397.4	63205.5	48585.6	72224.4	36806.4	56177.4	187347	22938.8	50296.1	32992.3	42996.1	14569.9	23310.1	45649.3	86948.2	56641.7	69569.7	42465	49663.1	47877.6	33833.5	42047.3	38470.2	50297	27423.6	24341.3	13918
Q8VEM8	Slc25a3	126347	24113.8	73450.5	29807.8	27324	23424.2	22825.8	23510.2	16466	21313.1	53210.6	29992.5	25845.2	29525.5	27743.1	36943.8	40918.9	24029.2	32858.5	10977.8	43719	32342.6	24257.8	38560.4	30661.5	32503.7	48139.1	30925.5	34661.8	47109.4	46516.9	24077.5	18051.9	41933.5	25930.9	24942.7	61830.5	32842.8	58947	154595	32121.9	31422	70632	32297.6	21094.2	447403	30672.2	28704.3
Q9Z0J1	Reck	53.5067	53.5067	4272.08	53.5067	53.5067	53.5067	53.5067	53.5067	53.5067	53.5067	1866.78	53.5067	3816.74	53.5067	53.5067	53.5067	53.5067	53.5067	53.5067	2558.6	53.5067	4570.33	3207.07	53.5067	53.5067	4286.19	441.612	53.5067	2803.44	2625.38	53.5067	2338.44	5095.71	53.5067	5143.73	3372.42	53.5067	53.5067	5211.95	1852.36	4408.6	53.5067	53.5067	53.5067	53.5067	4386.98	53.5067	8797.66
Q8K4R9	Dlgap5	53.5067	53.5067	53.5067	53.5067	7922.82	53.5067	5998.43	2168.42	3857.78	3321.5	4446.14	3618.29	5872.81	8173.1	4093.56	53.5067	3545.43	6458.32	7381.31	6765.36	8329	5002.07	5354.26	4690.12	7152.85	5702.75	5611.65	5690	53.5067	8966.24	3790.15	18084.8	53.5067	6370.34	5834.15	7432.07	8537.53	5750.3	4668.54	5944.59	7308.55	4934.13	7033.64	6083.66	12671.3	3357.08	6398.95	1523.74
Q9QXF8	Gnmt	2498.97	11545.3	31087.1	35567.5	15532.9	29585.6	21711.9	54275.4	13436.1	21974	54052.7	13286.3	17281.3	50419.5	28018	27611	17640.4	12966.4	3509.59	18825.5	18215.6	38446.8	20972.1	18883.4	56249.5	34475.7	37661.7	16344.9	35032.7	13017.9	25777.6	82548.7	19764.2	33885.5	149272	23350.7	31035.3	38061.9	32958.4	97869.6	44336.9	93961.3	54887.8	19870.5	17654.3	128940	37636.5	58973
Q9D1K2	Atp6v1f	53.5067	8704.07	5313.53	11844.2	13835.6	5005.58	11229.7	9311.25	5320.66	5410.24	53.5067	53.5067	4240.81	4627.75	6872.81	53.5067	908.39	3616.37	53.5067	13255.8	4916.27	53.5067	10637.9	53.5067	53.5067	5701.3	14776.8	1173.24	6191.12	6311.26	4089.09	53.5067	53.5067	2816.42	53.5067	53.5067	3605.28	3374.21	5820.96	53.5067	53.5067	8503.75	53.5067	2875.07	3089.74	53.5067	53.5067	53.5067
Q99LY9	Ndufs5	2870.91	53.5067	1589.69	53.5067	53.5067	53.5067	53.5067	53.5067	53.5067	53.5067	53.5067	53.5067	53.5067	53.5067	8501.34	53.5067	53.5067	53.5067	53.5067	5880.98	9906.11	14546	53.5067	12421.2	53.5067	53.5067	53.5067	8769.45	19454.6	10470.1	53.5067	5904.16	7977.92	14139.4	53.5067	4839.78	2626.44	7915.23	7830.88	53.5067	9064.34	53.5067	9735.91	11561.1	14663.3	14718	53.5067	53.5067
P16125	Ldhb	65892.1	19858	56902	25217.1	30539.8	29038.4	14950.6	20807.2	15076.3	12485.2	44480	31243	18087.7	26595.6	36570.3	35504.7	46533	32521.1	18053.6	19594.7	38869.1	44881.1	37493.2	39754.8	32575.7	39622	25476.7	25691.9	37057.8	53617.5	29207.3	26878.9	39113.2	31616.6	48684.1	24655.3	33385	58883.4	55378	237821	31380.9	39877.1	40973.6	31190	36782.2	194135	31145.1	38563.2
Q5FW60	Mup20	53.5067	600082	223373	423659	659163	837476	357236	229654	757309	418121	284990	193051	235258	230193	210412	147865	251195	263988	459319	125878	175717	262686	343491	273046	219976	300020	221701	377676	152125	207406	176516	238099	219375	309666	215509	280566	152812	215002	147275	222542	149843	140075	116350	254578	303040	178681	227937	166171
Q9R099	Tbl2	53.5067	53.5067	53.5067	4429.53	53.5067	3379.82	6970.39	53.5067	53.5067	53.5067	53.5067	53.5067	10744.4	7348.06	9771.18	8214.62	53.5067	5867.61	12638.6	2888.94	5069.75	6252.1	9000.52	8316.56	8121.08	5312.57	53.5067	6126.48	4519.6	6701.24	8078.35	8329.45	5224.02	53.5067	7241.73	4502.81	5880.86	7494.35	7033.52	7117.51	53.5067	10973.9	9476.1	5938.81	12785	9566.32	11236.8	7745.43
Q3UNN8	Pld5	53.5067	7578.87	4157.73	9409.43	3526.5	8462.04	3425.23	6111.34	53.5067	53.5067	3021.06	4043.83	3863.82	3515.9	2927.73	22309.7	28084	27183.2	29755.8	16884.3	3678.87	8608.97	53.5067	30428.9	6713.64	22527.2	20572.1	25749.3	9293.05	37192.4	29886	5656.14	39873.2	42438.2	16602.2	38478.5	2939.1	6169.56	53.5067	3176.89	20863	9838.12	7259.2	7140.03	47386.4	4862.14	8322.19	44880.9
Q9QYE6	Golga5	194707	116867	60585.5	28692.2	82209.8	33789	69287.5	30301.4	67643.7	59805.7	29204.9	53.5067	39522	32303.5	18995	57070.9	37784	28867.2	21825.3	21879.6	60231.4	37737.3	33664.9	22286.4	27644	53.5067	25710.3	22385.2	51800.1	40042.4	29069.1	25702.2	27221.3	22490	23283	43211.5	28309	37288.3	37115.6	19875.6	24789.2	40781	74689.7	34896.7	20353.8	30544.7	36680.6	20880.6
Q8CFX3	Pcdh1	53.5067	11327.4	3889.7	8389.43	15049.9	17427.5	12851.9	20695.3	10408.1	19519.2	7751.39	53.5067	7340.57	4248.05	6701.3	2851.66	4543.89	7543.7	9672.67	53.5067	10209.7	9419.33	53.5067	6100.66	7209.94	3600.59	53.5067	5673.96	6720.31	5514.44	7119.59	6363.02	12028.9	6115.5	6822.09	8601.86	7839.45	53.5067	6382.24	9601.44	10785.2	8772.47	4866.89	8377.06	11193.6	4642.51	53.5067	8684.68
A1L3T7	Ripor3	53.5067	7335.82	53.5067	3502.63	5376.89	8417.22	3353.99	3249.25	5012.69	5732.72	3528.67	2741.31	2140.95	3598.58	2429.9	3163.08	2148.5	3677.68	53.5067	481.336	7241.66	5225.17	3229.57	53.5067	3590.19	53.5067	53.5067	53.5067	53.5067	3061.42	4424.48	4220.26	53.5067	2625.54	53.5067	2149.29	4383.11	53.5067	53.5067	53.5067	53.5067	53.5067	53.5067	2058.11	11716.8	1590.23	5734.66	2556.79
Q80ZX0	Sec24b	53.5067	53.5067	53.5067	16555.9	7266.87	6038.69	11240.9	11477.5	6300.18	11880.3	9424.39	5619.92	9281.14	7923.67	8723.07	53.5067	10211.5	10187.1	4693.75	21769.4	1009.15	8219.3	7009.71	53.5067	5122.62	6625.84	6524.33	5048.04	53.5067	7867.3	5232.85	4260.76	8283.91	4232.78	9640.03	4727.38	9043.9	7487.72	9303.12	4916.23	6122	7998	6130.17	7438.44	53.5067	4621.19	53.5067	3558.69
E9PVD3	Dchs1	53.5067	9414.25	9178.64	13109.1	16884.8	17115.3	16106	24799.7	12619.5	16422.1	7825.35	2381.57	4228.42	5586.72	5704.61	3986.85	6562.7	10343.2	3794.31	2705.33	2509.95	6521.81	4295.71	3377.53	7543.29	9868.52	5053.56	8254.16	53.5067	3780.2	5622.73	6264.01	53.5067	5149.89	7023.26	4063.84	1923.21	3891.8	2422.55	4508.62	4942.41	7565.44	3900.3	12139.8	1961.23	3128.99	4317.29	7727.2
O35129	Phb2	16441.1	11316.1	18142.8	53.5067	5565.52	38826.2	4634.33	1999.87	6355.34	3764.49	5317.88	8222.84	4852.01	6840.23	3307.44	7462.07	6190.08	5998.13	53.5067	3980.37	13038.4	6920.38	10066.3	6537.94	6949	9392.11	13475.6	3794.92	12867.5	10304.4	11165.3	8989.28	16460.2	7187.81	9820.61	4712.94	9140.8	5406.33	14058.9	39606.7	7117.79	6379.98	12890.9	5042.96	6115.06	150061	7497.88	53.5067
P52760	Rida	53.5067	17734.1	18408.2	13471.3	13635.5	22853.1	25189.7	18034.4	13786	17423.5	20129	23239.9	18923.5	13351.6	16942.7	12820.1	14405.2	13510.4	20043.7	14010.5	36929.9	23966.6	19223.5	21821.8	23574.3	15187.1	16133.4	13085.6	23912.9	9911.31	13715.9	18542.5	25862.5	19646.5	29943.4	8626.55	24788.1	19820.7	35329	13833.6	19219.6	16642.6	42327.1	40822.9	21965	353602	25658.1	16210.4
Q8R242	Ctbs	53.5067	9821.57	53.5067	53.5067	5605.82	4909.62	8681.19	2651.26	4755.15	4034.46	53.5067	53.5067	3791.68	4409.14	5424.06	53.5067	4988.23	53.5067	4382.17	4162.81	3538.52	4674.08	2084.29	8142.99	2563.83	53.5067	53.5067	53.5067	53.5067	53.5067	4267.3	7295.04	6636.54	53.5067	53.5067	53.5067	53.5067	53.5067	8220.36	53.5067	657.08	53.5067	3388.77	53.5067	53.5067	53.5067	8488.56	53.5067
P58404	Strn4	53.5067	14690.5	53.5067	25455.9	18282	14426	21495.7	25443.5	9446.39	39195.9	8764.82	16786.4	53.5067	12203	53.5067	53.5067	16274.2	21902.9	53.5067	21617	5568.89	53.5067	14442.1	9591.76	53.5067	6564.1	13456.2	16451.5	7557.04	14927.6	53.5067	53.5067	53.5067	53.5067	5200.58	53.5067	10950.9	53.5067	9480.04	11046.4	8313.34	16028.6	8258.73	53.5067	53.5067	53.5067	53.5067	53.5067
Q8BNU0	Armc6	53.5067	54561.5	19441.9	91236.8	85345.2	53.5067	62791.7	47104.9	156121	102513	54016	37360.9	35880.5	78524.6	53.5067	61350.4	83051.2	82489.9	49503.1	53423.2	57054.5	40613.2	27582.7	53.5067	61966.4	28448.5	31362.3	37555.8	53.5067	62567	44157	38400.2	53.5067	73384.2	31590.6	32024.3	83986.2	28640.5	68905.2	22180.1	41710.1	70250.3	7866.95	42644.1	44090.3	21325	98234.8	53.5067
P33146	Cdh15	53.5067	35350.6	12721.2	34913.4	55144.8	91511.4	62953.5	64900	61962.7	77293	22513.8	12871.6	10780.6	6345.15	17315.7	12055.8	16330.2	24646.4	26219.9	6782.5	6166.32	5091.65	9545.31	16623	23941.5	17522.5	33022.1	28996.7	53.5067	12322.6	13748.6	13678.9	53.5067	9667.58	4765.91	9368.42	7963.02	19074.2	15336.8	14098.3	16802.2	12043.9	13652.8	10464.4	18660.4	8145.23	11121.6	11554.1
A0A0A6YY83	Pcdh7	53.5067	6079.87	53.5067	5756.84	2986.89	9367.15	6712.58	12699.9	9557.14	4792.43	6567.02	3218.6	4806.97	53.5067	3236.49	2410.8	53.5067	3984.36	1929.81	4355.69	53.5067	53.5067	4149.29	53.5067	6827.68	6841.3	53.5067	53.5067	5934.93	53.5067	4738.4	53.5067	3540.97	3822.82	3598.71	53.5067	4077.36	2619.72	4072.68	53.5067	53.5067	53.5067	53.5067	53.5067	5127.61	809.435	53.5067	53.5067
P26369	U2af2	53.5067	53.5067	53.5067	2779.02	53.5067	2220.04	53.5067	53.5067	53.5067	3913.6	5895.48	4917.78	9525.02	13914.2	15158.5	12147.4	11163.3	10770.3	53.5067	35459.8	4745.52	13838.7	9953.25	10734.1	6957.51	5556.71	53.5067	7872.84	7701.15	13607.2	8494.64	7059.72	5259.39	5387.86	7701.02	16779.8	8965.84	10285.6	13388.1	14660.4	7628.77	10834.2	26635.8	53.5067	10250	22638.5	53.5067	11108.2
Q3SXB8	Colec11	154166	132545	85890.5	143460	283030	203322	178830	199301	148940	148682	117035	40867.8	47194.8	51990.9	39056.9	47507.5	83148.2	73680.1	63708.2	40219.2	45018.5	43302.2	50554	53945	65408.7	53032.1	54787.5	147350	50010.4	42431.1	57888.4	43209.7	61583	69955.3	64765.8	45251.6	52220.1	49649	50454.4	44715.8	46022.3	49620.5	73193.1	44850.1	67002.7	32251.7	55368.5	43402.9
Q9WVJ9	Efemp2	24337.3	168575	77256.5	127760	226027	229621	179328	230116	193668	205754	81609	43217.3	38709.3	41523.6	42608.6	74020.6	128834	89416.2	107175	65817.1	46292	42269.6	62658.1	88209.7	96547.7	74377.2	106784	148930	42760.9	78788.9	99489.1	54694.1	47449.9	88792.7	52207	68539.9	60692.3	92911.1	46314.1	71801.3	65723	44234.2	35383.2	41659	85385.7	42577.8	53684.1	59801.1
Q91Z31	Ptbp2	126312	298119	259387	53.5067	169796	53.5067	221525	247179	53.5067	130159	642651	684836	458417	921594	788330	736834	617158	826219	53.5067	631596	511372	600969	621342	1.23765e+06	782925	534254	608556	53.5067	624075	630562	589892	594756	523533	53.5067	810287	706424	711728	543991	53.5067	448624	642911	768908	1.09822e+06	867692	749908	375398	482719	359156
Q8C2Q3	Rbm14	53.5067	53.5067	53.5067	1281.39	53.5067	53.5067	8133.35	7116.97	5227.57	53.5067	8626.46	7388.31	5199.55	6085.02	53.5067	11620.4	15307.9	7622.11	11249.3	8697.09	4674	2971.58	7360.82	13386.9	5260.55	11957.3	8947.5	53.5067	53.5067	7077.97	6702.33	10581.5	13502.1	6799.33	5322.12	2207.21	12828.9	4074.88	11695.2	30842.7	8339.4	10376.2	8071.23	9020.25	4532.18	28618.5	10560.2	6417.13
Q9DB20	Atp5o	2825.59	9889.39	4585.01	5947.72	5045.61	53.5067	53.5067	53.5067	53.5067	53.5067	9480.13	53.5067	53.5067	53.5067	53.5067	53.5067	5141.12	53.5067	53.5067	1646.88	4805.43	5480.81	2221.91	4642.13	53.5067	53.5067	53.5067	53.5067	53.5067	53.5067	4970.7	6085.27	3700.63	53.5067	8574.56	53.5067	10520.8	3418.44	6252.25	7548.32	6891.8	7024.33	8972.07	7986.96	3158.34	84880.2	4737.43	9133.25
Q3UVL4	Vps51	53.5067	53.5067	53.5067	5416.73	4928.93	7427.01	3601.17	53.5067	3223.5	8110.61	4442.96	53.5067	3475.47	53.5067	6009.53	6768.18	53.5067	5240.9	2126.31	9569.63	53.5067	53.5067	3457.35	53.5067	4776.3	53.5067	53.5067	53.5067	53.5067	6598.01	53.5067	1930.13	53.5067	2651.58	3634.05	53.5067	2094.61	3078.07	1767.85	53.5067	53.5067	3567.47	53.5067	53.5067	53.5067	5106.2	53.5067	53.5067
Q91Z53	Grhpr	2632.98	10310.6	18722.4	7296.23	4817.41	4429.03	4236.13	53.5067	53.5067	6591.29	8267.41	7035.7	10716.7	4078.62	9416.98	53.5067	4404.17	7205.03	6354.8	5766.7	17835.5	11877.9	10212.5	7038	2853.82	9147.77	2610.23	13785.7	11477	7063	53.5067	15391.6	7043.46	5925.32	15917.6	5688.73	8388.41	10299.1	15393.1	6773.75	11420.9	19614.5	21778.1	14302.6	7040.28	142185	13379	5672.29
Q9D646	Krt34	48005.8	15636.3	367296	6506.16	8719.31	7131.12	53.5067	9017.23	53.5067	7078.98	42154.4	61106.3	78144.2	29293.9	23942.9	123240	2.69704e+06	64351.5	24754.2	19937.1	57145.6	121769	102706	1.28385e+06	345813	71766.3	55271.3	37566.8	109146	108263	111653	204896	19382.2	53.5067	67820.3	53.5067	227487	633741	183614	1.08251e+07	171843	157857	214846	98559.7	21491.8	110660	14387.5	53.5067
Q03350	Thbs2	11754.7	775406	286398	655793	1.03105e+06	1.12651e+06	933443	754400	776419	806524	398329	193044	238422	269343	261830	221196	333218	444939	295384	162373	241494	181773	205870	287361	358764	267024	361549	470117	230570	264566	299583	234767	224314	275726	220411	208490	368312	292008	247167	272585	234447	291728	263059	212439	262202	162911	270146	211752
Q9QYK5	Hs6st1	3313.95	19676.6	53.5067	16635	32554.2	25935.3	34109.9	16000	27295	48877.6	53.5067	110604	14720.4	18548.8	33493.9	82723.5	54567.6	50637.6	26950.5	32483.1	27874.3	23176	53.5067	17841.2	17505.4	53.5067	53.5067	53.5067	27947.9	15258.7	38195.1	23163.3	27436.6	27594.9	53.5067	53.5067	53.5067	23934.4	24141.2	27488.5	15282.4	24612.9	4314.79	28248.5	22507.6	16218.1	23716.8	53.5067
Q9R0H0	Acox1	17574	45975.2	10557.4	53.5067	53.5067	53.5067	53.5067	53.5067	53.5067	53.5067	12286.9	20924.8	21892.1	53.5067	4682.16	53.5067	6190.89	10290.5	53.5067	15997.6	9186.39	5001.03	10444.4	19141.7	21730.5	15048.6	14594.4	53.5067	12341	53.5067	16084.7	15792.6	11533.6	53.5067	9784.41	7541.43	14520	11928.8	9626.26	15988.4	13235.2	14211.1	17411.3	24972.3	53.5067	154313	16400.1	13028.1
Q80VD1	Fam98b	53.5067	53.5067	53.5067	8336.62	4842.69	53.5067	53.5067	3466.69	2061.87	2442.55	5766.11	4242.68	5678.59	4939.6	9411.29	3340.61	3960.03	4689.98	4257.73	12177.7	7283.56	5673.75	1769.99	53.5067	3450.08	53.5067	4179.7	1286.51	53.5067	1076.25	5969.14	5796.69	53.5067	2903.49	3683.77	53.5067	5056.47	53.5067	2562.56	2750.43	3739.34	2088.81	3797.38	53.5067	53.5067	4249.64	1816.77	53.5067
P35175	Stfa1	53.5067	16286.2	10145.6	52081.8	38381.2	30509.2	46004.5	57903.7	68379.4	73368.2	19497.4	13597.4	11305.2	12360.7	9774.7	53.5067	20129.8	14526.6	53.5067	24767.7	8641.44	17322.2	12741.5	20113.7	63207.5	53.5067	12813.4	47650.4	53.5067	12389.1	53.5067	16137.5	53.5067	53.5067	53.5067	21277.8	14244.9	17890.8	13631.2	10684.8	53.5067	5036.02	14960	9134.13	6574.6	53.5067	15012.6	53.5067
P62482	Kcnab2	53.5067	9715.27	69092.3	9329.04	4341.5	10523.8	11253.8	18850.6	9876.5	13667.7	12271.2	19041.8	13371.7	23016.1	12566.9	13938.5	7591.29	9457.53	11086.2	12540.4	13836.9	11860.3	7785.63	10559.9	10696.8	9081.32	9658.89	7566.12	53.5067	11112.4	10901.6	7049.97	53.5067	13390.8	8890.98	8855.68	15898.8	10146.5	9421.84	10833.8	11619.2	11049.7	14082.9	11114.5	9278.38	7042.36	53.5067	53.5067
E9Q328	5430401F13Rik	53.5067	78411.7	11761	37241.7	20506.9	10213	37217.5	9502.44	23530.4	13763.2	16673.2	41106.1	58523.4	41957.8	28745.6	43674.9	50784.9	30834.1	14959.8	12129.3	30304.7	40715.2	66758	177697	22147.7	40157.1	18925.9	24767	32419.6	37419.8	38097.8	32121.9	41599.7	57205	21804.1	60017.8	18744.9	48249.8	92878.5	29332	31136.8	70482	63134.7	23949.7	84399	25388.2	23912.9	19998.7
P28653	Bgn	19763.7	143054	120714	216917	164703	180521	190968	213924	190817	211088	234001	82904.1	77809.1	69352.8	94898.7	73898.6	191972	180807	191558	102260	111796	100455	241015	224562	237049	180771	284869	347224	114274	234829	183111	150390	100502	74139.7	83884.5	137944	263016	250445	129000	226114	199279	107023	158036	113177	112560	797371	189479	159490
P28656	Nap1l1	44207.4	108859	98325.6	167721	217848	131510	115113	217863	210386	204190	100617	42557.2	85568	41191.1	43256.7	52482.3	70728	58713.2	56440	61889.5	33692	35624.4	81568.6	72634.7	131170	58831.3	143452	128139	23910.4	102351	91078.1	72455.3	23895.6	26432.7	35464.2	49858.1	121696	69502.6	33693.9	74669.9	37383.1	37562	35908.2	26245.7	50221.9	44289.2	45562.7	39947.2
Q62381	Tll1	53.5067	53.5067	53.5067	6764.96	53.5067	53.5067	12109.5	10621.7	5304.05	53.5067	9545.93	11885.3	9425.92	23126.9	12774.8	10213.7	24676.5	6369.58	12609.3	8146.09	17942.5	12415.4	12665.4	53.5067	53.5067	19143.7	53.5067	11811.8	15681.1	19381.1	11924.2	19508.3	20626.9	26340.5	12515.3	27989.1	10592.9	18211.2	20856.3	12137.1	22420.1	27423.9	53.5067	21358.6	30033	7159.97	12628.9	16504.8
P63011	Rab3a	53.5067	53.5067	8580.16	9964.96	7887.86	53.5067	53.5067	7777.97	12676.8	9709.12	53.5067	14655.5	13533.5	11649.4	53.5067	53.5067	53.5067	9499.65	53.5067	10569	53.5067	53.5067	53.5067	53.5067	53.5067	53.5067	53.5067	53.5067	53.5067	9131.47	53.5067	53.5067	53.5067	7942.27	53.5067	8073.9	53.5067	53.5067	53.5067	53.5067	8266.6	8491.33	53.5067	53.5067	53.5067	11312.4	9831.85	6931.18
A0A3Q4EBK4	Bin1	53.5067	53.5067	14312.1	29081	16264.9	9793.95	29114.6	10065.6	12998.1	18682.8	4704.96	19468.5	28949.5	13631.5	5613.07	25951.5	7398.93	53.5067	11061.9	17633	15490.9	21059.7	14824.3	29768.9	24490.4	9678.22	22636.5	19464.6	21333.3	30560.8	39052.7	46692.5	28216.3	8651.62	19255.7	25794.7	14064.6	28972.8	15201.5	7510.58	13228.4	11660.5	19690	43505.5	27383.2	12388	6958.22	19124.2
P52793	Efna1	53.5067	5967.09	53.5067	8610.67	8692.3	14466.8	53.5067	15425.3	13534.3	9857.06	10712.4	12855.3	53.5067	12935.1	7605.64	2890.06	4478.64	12323	4918.75	7606.77	53.5067	6837.29	53.5067	5288.07	53.5067	53.5067	6427.6	5972.43	53.5067	7963.42	5564.04	9160.26	4991.04	53.5067	5919.73	5586.73	5047.25	4563.57	6176.53	8688.81	14952	53.5067	9604.93	5721.83	9313.8	53.5067	8559.85	53.5067
Q8CDI3	Spata31h1	53.5067	53.5067	53.5067	53.5067	43177.2	54529	45522.9	26832.3	53512.2	28170.7	54961.6	13185.7	53.5067	58167.7	48807.8	53874.4	64627.9	84482.8	112810	33580.9	8652.5	18829.2	14263	55411.5	53.5067	53.5067	53.5067	53.5067	53.5067	69787.4	53.5067	30042.2	53.5067	118607	26332	23294.3	48710.6	53.5067	64249.3	53.5067	53.5067	53.5067	23889.6	15150	30651.8	53.5067	81368.6	53.5067
P29268	Ccn2	53.5067	9352.32	53.5067	2618.25	7312.74	11035.8	53.5067	53.5067	5967.01	53.5067	13741.1	13784.8	10587.5	9043.24	3794.6	9334.14	13204.8	6024.39	9694.52	6545.09	10383.5	11052.1	15226.9	7831.46	8941.49	16355.4	5824.87	53.5067	17744.9	14122.9	10583.1	16756.3	9837.28	18850.6	12834.8	53.5067	10576.2	8854.87	8564.19	5013.23	12857	11084.6	17626.3	8158.39	17614.9	53.5067	24471	19236.6
Q5SQX6	Cyfip2	53.5067	53.5067	53.5067	20706.2	10228	53.5067	53.5067	16347.5	53.5067	14873.4	15816.2	4804.38	7720.86	14945.7	10566.7	19496.8	7510.35	12323.7	53.5067	13719.8	4871.01	7564.76	53.5067	5097.61	13042.4	7457.27	8303.41	53.5067	11083.9	14148	53.5067	53.5067	53.5067	9364.78	53.5067	53.5067	2076.55	12761.4	53.5067	8344.52	6441.85	8490.12	53.5067	53.5067	6660.2	53.5067	53.5067	53.5067
Q9QZ85	Iigp1	53.5067	53.5067	53.5067	9523.92	53.5067	7395.8	4909.71	5054	5761.12	53.5067	8009.82	5241.66	53.5067	6098.91	53.5067	53.5067	5142.56	53.5067	21223.1	8990.91	14740.4	28791.3	1486.33	9216.95	6270.78	9702.27	6608.75	53.5067	2721.07	6333.95	6626.36	9860.69	4783.47	8124.26	10387	7306.34	27749	9362.87	53.5067	49570	12059.7	7377.41	7474.55	6190.85	53.5067	18497.5	15978	9772.23
Q71M36	Cspg5	53.5067	53.5067	150675	51356.6	121297	111368	63464.3	51812.1	53490.4	255644	47947.4	28005.7	19302.2	36426.3	53.5067	23647.4	23084.6	114490	84000.1	103067	53.5067	53.5067	26079.8	39220.2	37874.2	34610.2	53.5067	53.5067	53.5067	46363.8	15698	26329.4	30330.1	85658.4	39325.3	29904.3	76964.7	53.5067	74034.3	37798.5	11524.4	43481.9	53.5067	38280.5	14072.6	53.5067	27543.7	53.5067
Q91YH5	Atl3	7336.2	2757.37	4158.75	3993.86	53.5067	5281.33	2143.75	2062.12	1048.66	4251.08	4661.2	53.5067	53.5067	4666.54	3990.98	53.5067	1453.92	1212.15	53.5067	2985.98	53.5067	2974.05	53.5067	53.5067	1980.22	53.5067	7139.26	53.5067	53.5067	4858.64	53.5067	53.5067	53.5067	2067.66	1888.46	1241.61	3725.06	53.5067	53.5067	4021.11	53.5067	53.5067	53.5067	53.5067	3029.8	9095.2	53.5067	53.5067
Q8K1X1	Wdr11	14673.6	53.5067	53.5067	53.5067	53.5067	53.5067	53.5067	4660.38	53.5067	5493.2	9009.68	12733.9	13915.7	12016	9815.61	7329.64	5485.98	53.5067	53.5067	16791.4	7996.62	53.5067	11361.8	3493.34	8638.74	7313.67	53.5067	14905.8	53.5067	11549.5	53.5067	8105.65	53.5067	9584.95	7068.52	10348.9	11459	18718.8	10930.8	22338.3	15187.8	8533.61	12400.1	8216.31	9524.93	4496.46	11171	53.5067
Q569Z6	Thrap3	53.5067	53.5067	53.5067	1558.85	53.5067	53.5067	53.5067	53.5067	53.5067	53.5067	53.5067	53.5067	2664.13	180.024	3510.25	1130.97	2101.47	2482.74	53.5067	6293.83	53.5067	2005.1	53.5067	53.5067	53.5067	2894.55	2276.8	53.5067	53.5067	1847.18	3248.62	5157.97	6055.88	2708.09	3187.52	3361.77	3594.99	2674.97	2963.8	3197.16	1631.42	3679.9	3141.7	2115.66	3801.06	6374.05	53.5067	53.5067
Q7TQ62	Podn	53.5067	34350.7	21986	41924.5	69995	52042.9	43992.4	69228.8	51409.1	67375.2	14232.1	14563.2	16399.7	8756.55	16413.3	14558.5	16486.9	18416.1	16385.4	17373.5	53.5067	13799.9	15384.2	8659.23	18664.4	24107.9	14250.6	27368.5	9155.79	17961.8	14319.2	18442.6	9795.29	19310.7	14169.7	11771.6	19481	9437.11	13190.5	16722.8	13015.3	16166.6	16353.2	7867.33	53.5067	10549.1	14971.8	53.5067
B1AQ75	Krt36	53.5067	53.5067	39933.9	53.5067	53.5067	53.5067	53.5067	53.5067	53.5067	53.5067	53.5067	53.5067	9361.76	53.5067	53.5067	11870.1	53.5067	19910.5	53.5067	35936.3	53.5067	54482.3	53.5067	56005.2	23486.1	53.5067	53.5067	53.5067	55548.4	24380.1	71583.2	31670.8	53.5067	53.5067	53.5067	53.5067	12188.7	37847.9	90575.2	381916	12650.2	53.5067	29232.4	42580.2	53.5067	29005.4	53.5067	53.5067
Q8CA72	Gan	1480.36	14810.7	53.5067	11464.8	15493.3	28637.7	18685.2	16931.4	53.5067	26208.7	53.5067	1048.64	53.5067	53.5067	6436.63	53.5067	53.5067	53.5067	53.5067	854.636	53.5067	53.5067	53.5067	780.804	53.5067	53.5067	53.5067	53.5067	9907.96	53.5067	53.5067	53.5067	53.5067	53.5067	53.5067	53.5067	53.5067	53.5067	53.5067	5118.93	53.5067	53.5067	53.5067	53.5067	53.5067	4093.94	53.5067	6853.42
Q9D2E2	Toe1	53.5067	53.5067	53.5067	53.5067	53.5067	1461.52	1428.9	773.059	2037.78	53.5067	53.5067	1523.66	2647.68	53.5067	3570.44	1338.51	3254.55	53.5067	3675.67	4890.81	53.5067	1192.73	53.5067	53.5067	53.5067	53.5067	53.5067	53.5067	53.5067	2992.55	2785.91	53.5067	53.5067	53.5067	53.5067	53.5067	53.5067	53.5067	53.5067	2286.43	53.5067	3388.29	53.5067	53.5067	53.5067	53.5067	53.5067	53.5067
Q99KI0	Aco2	28947.6	13906.3	25507.5	9677.45	15555.5	11261.2	3057.4	8031.51	7163.89	4301.27	13385.2	10009.5	11125.9	5384.96	5232.92	10833.6	11831.9	12977.9	53.5067	5302.34	15000.6	14503.6	16824.5	2399.06	8347.55	12713.1	14470.8	9224.34	18170.1	8614.23	14143.7	10467.9	7136.25	10280.4	17047.7	8878.36	16051.4	17068.6	24349.8	23926.4	9512.1	13313.8	24578	18186	5118.27	228766	14527.5	9350.66
Q60716	P4ha2	53.5067	19800	53.5067	10428.6	4993.97	21037.4	13947.5	17488.2	10027.9	16088.5	6165.96	5757.13	2261.53	53.5067	6975.22	4397.76	11046.4	10039.3	11746.3	4475.37	4275.09	4971.06	8881.81	53.5067	11689.5	4344.7	2109.91	4580.93	6639.95	6057.93	4472.61	4018.57	53.5067	6902.37	7484.57	53.5067	53.5067	8799.41	3108.85	53.5067	7916.99	10322.6	3396.58	8639.24	53.5067	8079.83	53.5067	53.5067
Q91YI0	Asl	8617.4	37968.6	37478.1	51049.5	33869.9	43747.6	36988.4	60244.7	24553	53.5067	56011.4	42250.5	40863.3	53668.9	52143.1	52730.5	57316.3	56587.2	49723.5	48783.2	52762	118500	40341.8	59576	62695.5	75792.8	40120	39152	51319.3	43406.4	45559.8	61155.2	47009.1	61455.6	132807	45637.8	52048.7	88367.7	46246.8	88923.1	108181	117141	47777.3	47439.7	47470.3	276775	50578.4	58240.7
D3YUN6	C1qtnf5	53.5067	53.5067	53.5067	6145.39	53.5067	5162.42	4979.22	9692.91	53.5067	14122.3	9659.25	3683.03	4400.77	53.5067	5584.94	9896.96	7796.08	53.5067	3239.59	2665.79	53.5067	3293.13	53.5067	53.5067	9752.1	53.5067	6802.33	53.5067	7750.33	4925.28	6299.43	6161.05	53.5067	53.5067	53.5067	53.5067	53.5067	53.5067	53.5067	4820.52	53.5067	53.5067	2874.03	53.5067	53.5067	3141.62	53.5067	53.5067
Q3TDX8	Cyb5r4	53.5067	9735.4	53.5067	6951.15	11311.2	9515.48	8166.46	7292.97	53.5067	8477.14	9680.8	8510.31	11478.8	6709.28	11858.3	7410.97	10170.8	13773.6	53.5067	23840.7	10662	19707.5	53.5067	5593.78	16019.2	53.5067	7369.51	12316.6	53.5067	11481.6	3241.96	11899	5457.58	6307.63	53.5067	4264.14	7877.78	8477.19	7447.46	6529.18	10377.6	6969.6	53.5067	7523.04	53.5067	53.5067	53.5067	53.5067
Q3U2S4	Otud5	53.5067	53.5067	53.5067	3804.12	1095.84	6171.9	6823.44	5736.09	8478.22	4223.69	1536.06	1823.24	53.5067	1712	1930.4	53.5067	2175.42	4624.79	3177.99	1998.1	5673.71	53.5067	3040.08	3863.43	53.5067	5681.02	2755.09	53.5067	53.5067	3144.33	3232.14	53.5067	53.5067	53.5067	53.5067	53.5067	6824.61	53.5067	53.5067	4249.32	53.5067	53.5067	53.5067	53.5067	53.5067	2056.56	53.5067	1876.31
B1AR69	Myh13	53.5067	56275.7	55216.4	83994.5	32054.5	53.5067	20722.1	3498.58	32627.1	53.5067	17547	175210	63087.3	15591.7	53.5067	53.5067	53.5067	21804.9	25005.1	6866.59	45184.9	31595.7	40289.5	44712.8	26444.7	53.5067	35266.6	53.5067	28967.8	38916.8	82602.6	56681.1	65328.5	15326.7	41044.3	52144.7	16216.9	71107.4	21500.5	23779.4	18540	53.5067	22241.2	46538.5	59568	134283	24242.7	94040.2
Q14AX6	Cdk12	53.5067	53.5067	53.5067	7637.49	2937.23	53.5067	4196.4	2937.77	2054.52	53.5067	823.563	53.5067	53.5067	993.097	4834.23	15181	4106.06	1843.52	7981.41	2349.4	1708.31	4295.06	53.5067	53.5067	2858.44	5362.75	53.5067	53.5067	2563.56	53.5067	2467.16	53.5067	53.5067	3136.46	53.5067	5437.67	53.5067	53.5067	53.5067	53.5067	3516.74	53.5067	53.5067	53.5067	8542.71	3429.01	1699.47	53.5067
A0A1B0GSX6	Pdlim3	53.5067	25445	17317	28640.7	30218.2	53.5067	13827.8	53.5067	53.5067	53.5067	53.5067	17183.2	32760	53.5067	53.5067	15664.5	53.5067	53.5067	2319.06	53.5067	19563.3	18030.3	18133.9	24618.3	20564.9	12582.7	19734.4	17859.7	16659.6	17526.6	29715.1	25528.3	27965.6	53.5067	13355.4	29467.5	5079.03	35681.6	53.5067	11064.1	5379.11	53.5067	16729.7	30697.2	32104.2	11279.4	8961.27	19927
Q3U487	Hectd3	53.5067	53.5067	53.5067	9038.3	11116.4	6017.76	5033.87	6503.73	9790.29	5732.41	4166.67	11251	5282.45	6799.11	3891.04	53.5067	5280.54	7395.09	5450.59	13933.6	6521.01	4811.63	5856.33	5795.11	6250.64	3895.21	4837.95	10597.3	53.5067	4839.8	4354.15	3023.68	53.5067	5153.11	53.5067	6602.25	5549.01	53.5067	5945.31	4306.91	53.5067	5585.68	2376.32	53.5067	5458.11	4035.82	3063.65	53.5067
Q9JHU2	Palmd	53.5067	53.5067	53.5067	3389.95	53.5067	53.5067	4876.72	3661.56	6886.35	53.5067	4014.97	53.5067	10152.4	7129.6	4725.06	4344.36	3171.2	5304.07	53.5067	7899.58	1799.93	9330.3	53.5067	5793.67	2424.03	6414.71	53.5067	8886.22	53.5067	13664.8	7069.71	4746.11	7032.89	53.5067	7615.21	7923.04	3865.97	5096.29	5691.45	7157	7640.1	3505	6749.56	53.5067	8827.15	6131.1	3369.5	53.5067
Q8C0P5	Coro2a	53.5067	18723	53.5067	11969.8	53.5067	10969.1	53.5067	10014.8	53.5067	14475.8	13363.8	53.5067	53.5067	53.5067	11786.2	12036.1	53.5067	11231.6	53.5067	28287.4	18068.3	22660.7	53.5067	53.5067	53.5067	53.5067	21126.3	53.5067	53.5067	10259.4	53.5067	53.5067	53.5067	53.5067	53.5067	53.5067	16330.2	18540.3	14048.4	16997.3	53.5067	53.5067	10903.6	53.5067	53.5067	53.5067	53.5067	53.5067
P97321	Fap	53.5067	415694	172244	461278	645666	581946	554571	617762	548581	673022	304449	114403	110184	132898	192045	148982	298764	325391	340340	146259	210023	146415	154923	323193	323274	335890	179364	319446	215115	240311	210388	186280	302263	196785	189644	181171	141512	168468	151546	125290	264231	162748	74246	104155	140401	119827	394858	209528
Q91XQ5	Chst15	53.5067	12075.6	53.5067	5332.44	12449.2	12856.2	10653.3	13749.3	10979	9591.27	7892.31	10406.1	7160.92	12411.4	10101.8	7476.25	11065.9	12059.6	53.5067	6248.41	11178.2	10641	53.5067	7672.81	8241.7	9578.28	14917.2	10493.9	53.5067	9848.7	13516.2	11752.3	13276.9	18239.1	8341.34	53.5067	53.5067	53.5067	4486.22	11183.2	53.5067	9072.84	9341.89	53.5067	53.5067	53.5067	53.5067	12626.7
Q9QY73	Tmem59	53.5067	8263.83	53.5067	3160.31	3809.6	6263.28	7829.35	4405.23	4114.11	2271.25	6390.76	3132.89	53.5067	3793.46	3888.25	53.5067	1677.73	3250.17	4645.73	4114.66	2401.05	2675	2559.59	4827.06	3882.64	3675.48	6461.64	53.5067	53.5067	4888.42	6093.48	5637.86	53.5067	5206.18	53.5067	3126.52	1786.45	53.5067	1037.9	3084.89	2132.28	3309.58	53.5067	53.5067	53.5067	53.5067	53.5067	3456.41
Q9EPL4	Mettl9	53.5067	16864.8	53.5067	53.5067	24131	7225.62	53.5067	53.5067	53.5067	13063.2	8146.87	6680.08	13682.6	53.5067	12745.1	18844.9	53.5067	9092.83	53.5067	8967.78	20564.4	53.5067	53.5067	53.5067	53.5067	15034.5	53.5067	53.5067	53.5067	17729.8	53.5067	53.5067	53.5067	53.5067	53.5067	53.5067	53.5067	53.5067	8772.33	10886.1	6677.91	53.5067	53.5067	17741.2	19581.2	53.5067	53.5067	18957
Q91XD4	Ftcd	53.5067	53.5067	53.5067	7434.04	53.5067	5326.29	53.5067	7783.03	53.5067	6067.91	7677.95	53.5067	53.5067	2978.72	9684.41	53.5067	53.5067	8345.08	53.5067	53.5067	53.5067	6333.9	4187.6	53.5067	8646.95	10784.1	3207.28	53.5067	53.5067	53.5067	5268.67	13635.6	53.5067	2334.7	24686.1	9398.05	2122.16	53.5067	53.5067	10644.4	16334.5	13767.3	3432.27	53.5067	53.5067	49260.4	6265.07	13122.4
O88322	Nid2	53.5067	72073.2	34159.2	51316.2	71130	86214.4	62702.3	94563.3	72824.8	75115.8	35366.3	9715.47	16713.6	9538.24	16152.5	17026.6	30992.9	37860.8	21933.7	6354.56	13714.3	12221.3	29296.4	16377	37580.6	17969.1	30416.3	29190.1	15758.9	39564.4	25724.7	21970.8	10444.5	12532.6	10950.6	18540.9	26837.1	29108.6	11144.6	15637	5979.24	11873.2	11418	11092.7	20232.8	15210.2	24086.2	26342.3
Q91WZ8	Dtnbp1	53.5067	53.5067	53.5067	3899.5	4004.54	53.5067	5152.19	4839.74	6589.77	12014	1647.64	53.5067	53.5067	53.5067	53.5067	1351.34	3948.09	4424.48	53.5067	3061.57	53.5067	53.5067	53.5067	53.5067	4498.84	53.5067	3464.67	53.5067	53.5067	53.5067	2931.3	53.5067	53.5067	53.5067	53.5067	53.5067	4473.82	3733.04	53.5067	53.5067	53.5067	53.5067	53.5067	53.5067	53.5067	53.5067	53.5067	53.5067
Q91XX1	Pcdhgc3	53.5067	53.5067	1448.89	7344.02	8795.33	13718.4	10293.2	11818.7	9633.71	53.5067	53.5067	53.5067	926.436	53.5067	53.5067	53.5067	6782.5	3632.09	53.5067	6697.21	53.5067	2973.96	53.5067	53.5067	1344.33	1366.98	4937.59	8069.02	53.5067	53.5067	53.5067	3996.45	53.5067	3604.46	53.5067	53.5067	1505.06	53.5067	53.5067	53.5067	1739.65	53.5067	5453.21	53.5067	53.5067	4562	53.5067	53.5067
Q6TXD4	Dnmbp	16987.4	29920.9	18613.4	53.5067	53.5067	49338.1	42695.9	23267.4	39774.5	24683.2	38315.4	41347.1	30890.3	44784	41305.9	53.5067	30362.6	30260.9	40497.2	11964.6	53041.6	39094.8	53.5067	25248.5	53.5067	32921.7	53.5067	53.5067	5478.77	15339.1	25966.8	53.5067	33394.5	53.5067	53.5067	32337.4	53.5067	24858.4	53.5067	53.5067	41635	34754.1	53.5067	53.5067	53.5067	53.5067	41241.5	49213.3
P14094	Atp1b1	23874.9	53.5067	63071.9	13040.2	53.5067	27373.9	21998.5	13472.9	13084.8	53.5067	20362	11832.2	17864.3	40193.9	16979	53.5067	13976.7	16824.3	28792.1	8988.18	21913.5	16718.6	17445.2	53.5067	28156.6	24398.9	23589.4	53.5067	28083.5	24457.2	34558.5	24130.4	53.5067	53.5067	24030.4	14058.2	19262.9	21224.1	18361.1	37022.3	29923.1	53.5067	40433.1	25171.1	29291.3	154254	19565.9	23665.3
Q91YR7	Prpf6	53.5067	53.5067	53.5067	2301.76	945.498	53.5067	53.5067	3652.79	2559.85	53.5067	53.5067	53.5067	53.5067	11452.5	3668.2	53.5067	53.5067	53.5067	53.5067	4154.09	53.5067	53.5067	53.5067	53.5067	4494.94	53.5067	4412.14	53.5067	4981.55	7554.02	5333.93	4058.89	53.5067	53.5067	53.5067	53.5067	3785.61	4356.46	53.5067	7936.29	53.5067	3580.47	53.5067	53.5067	1923.88	16246.3	4844.69	53.5067
Q9JHU9	Isyna1	53.5067	53.5067	53.5067	53.5067	53.5067	53.5067	53.5067	53.5067	53.5067	53.5067	53.5067	53.5067	15319.9	53.5067	53.5067	23767	53.5067	12724.4	17326.1	53.5067	53.5067	7150.95	53.5067	17547.5	9783.49	6003.64	53.5067	8570.35	53.5067	23559.2	53.5067	6425.37	8699.88	53.5067	53.5067	6847.33	10671.4	53.5067	10937	6191.03	11906.3	53.5067	19681.5	12224.8	53.5067	48994.2	10431.2	53.5067
Q6NT99	Dusp23	53.5067	5084.38	1563.71	6154.04	13593.1	53.5067	6286.07	53.5067	53.5067	9673.73	5796.99	53.5067	3812.75	4287.81	53.5067	3392.25	5703.7	4165.8	6428.41	3200.92	10015.3	3921.28	53.5067	6560.97	9346.57	53.5067	5078.3	53.5067	53.5067	10631.6	2013.3	53.5067	6384.73	53.5067	5718.51	4028.66	53.5067	53.5067	4900.9	53.5067	53.5067	53.5067	7669.68	53.5067	5039.82	53.5067	53.5067	53.5067
A0A140T8Q4	Igkv3-4	53.5067	17566.2	10067.6	10269.2	31711.4	26345.9	7688.91	16894	14805	13093.1	10535.2	10178.5	6037.38	22341.5	13247.3	57088.3	26565.5	15304.2	33122.9	9514.39	17764.5	53100.7	14287.2	25723.6	15913.8	21987.6	22969	53.5067	17810.7	11446.4	14160.2	11699.5	12063.4	7502.12	17628.5	6218.28	12684	10151.8	26805.8	7966.33	53.5067	8987.38	7309.15	10034.6	10847	7651.31	32208.8	8307.37
Q8K3K8	Optn	53.5067	53.5067	53.5067	11327.6	3189.79	6887.29	11132	6245.98	6820.55	53.5067	53.5067	53.5067	53.5067	3955.35	53.5067	5026.96	5770.17	3158.06	2397.47	2377.48	53.5067	53.5067	53.5067	53.5067	53.5067	1528.88	53.5067	53.5067	2266.73	53.5067	1440.64	6061.57	5943.98	53.5067	53.5067	53.5067	6520.19	53.5067	4863.12	53.5067	53.5067	53.5067	2121.93	53.5067	53.5067	53.5067	53.5067	53.5067
P15501	Sbp	53.5067	30953	12332.7	15142.7	20891.8	92010.9	41117.9	12648.9	23199.3	21620.9	4484.89	10845.1	10301.2	13699.3	16627.2	10742.2	10965.7	17046.4	10320.9	4677.1	13905.4	8362.67	4568.28	6688.24	4717.48	42391.2	20996.4	7001.31	8140.05	7366.38	16352.5	15662.8	10727.6	13931.2	10608.1	10038.1	8925.66	15757	13392.1	7809.77	5850.57	12982.9	8416.09	10616.3	53.5067	17769.6	53.5067	9889.24
Q8K124	Plekho2	1.18287e+06	45124.9	18246.3	34857.5	48963.8	46121	34573.7	29316.1	37317.8	47349.3	38364.5	34363.1	47308.7	27385.5	48269.6	20151.6	30698.9	49763.9	35636.9	25890.9	48085.5	28865.5	42073.8	30384.6	30018	32005.2	34843.3	24317.7	40886.4	41662.8	29680.4	26624.8	42359.1	34820.5	38671.9	35112.4	44896.5	19018.2	40414	28479.4	24987.3	43243.9	37827.3	40651.7	37786.5	29866.5	27885.5	30926.8
P98156	Vldlr	53.5067	53.5067	53.5067	53.5067	53.5067	53.5067	53.5067	1942.82	53.5067	1466.19	53.5067	3383.07	53.5067	9115.29	53.5067	53.5067	3148.85	53.5067	2651.36	53.5067	53.5067	53.5067	53.5067	53.5067	2648.93	53.5067	53.5067	53.5067	53.5067	4108.65	5134.46	53.5067	8573.58	8510.22	4513.66	53.5067	5568.27	4892.47	5555.27	53.5067	53.5067	4296.49	3606.25	6384.93	53.5067	53.5067	3527.66	8354.7
O55143	Atp2a2	17981.9	2348.26	53.5067	53.5067	53.5067	5445.16	53.5067	53.5067	53.5067	53.5067	2980.91	8895.24	3415.34	31130	53.5067	7294.79	53.5067	53.5067	6087.52	2075.18	8595.55	4034.18	8602.58	7099.08	53.5067	2197.8	8285.48	53.5067	7426.38	7540.31	7079.2	53.5067	53.5067	53.5067	2228.7	11783.9	53.5067	7362.17	12548	28309.9	19119	13554.3	7215.81	9174.29	3527.26	41054.9	53.5067	53.5067
P70297	Stam	53.5067	7706.99	53.5067	14867.4	13413.7	13287	14274.8	16420.3	16831.4	19102.7	4160.69	5210.3	5972.88	10076.1	5046.57	8710.64	6598	5240.24	53.5067	5925.37	53.5067	5964.19	4230.76	4517.75	7267.89	53.5067	6578.61	10334.2	53.5067	13442.2	3705.18	7525.1	53.5067	53.5067	53.5067	3799.87	9478.58	3439.02	53.5067	5258.67	53.5067	6082.88	10873.8	53.5067	4071.94	4941.34	8064.55	53.5067
Q9DBE0	Csad	53.5067	17739	53.5067	24657.7	20285	53.5067	53.5067	30953.4	53.5067	15878.6	18422.5	13629.6	28226.5	12777.3	21885.4	14573.8	27582.4	53.5067	21290.4	26471.3	19616.9	18229.3	16118.7	19359.4	24232.6	22736.3	16004.1	31280.8	14863.7	21160.8	15044.4	17907.1	24540.6	23120.3	52647.5	20052.6	21972.5	26280.6	26355.4	18378.3	53.5067	29065.6	36116	13744.4	18349.8	72698.6	18386.7	15570.9
P97370	Atp1b3	53.5067	53.5067	53.5067	53.5067	53.5067	53.5067	53.5067	53.5067	53.5067	53.5067	3416.64	53.5067	7432.67	4569.9	6419.81	7527.13	53.5067	53.5067	5009.34	53.5067	53.5067	5075.86	53.5067	53.5067	2282.52	53.5067	4734.54	8225.57	53.5067	53.5067	53.5067	6804.24	6310.43	9152.45	10251.2	53.5067	53.5067	10698.6	11825.4	9910.44	14687.9	6698.2	53.5067	53.5067	5894.24	62003.5	53.5067	53.5067
O09051	Guca2b	53.5067	16659.9	9457.96	11662.1	17912.9	10574.7	7406.27	8594.15	6280.29	9652.36	3038.75	3413.34	53.5067	11780.5	5562.35	53.5067	3363.9	53.5067	53.5067	1171.62	53.5067	53.5067	4400.79	10609	53.5067	53.5067	9574.09	6571.88	53.5067	6699.53	53.5067	53.5067	53.5067	4464.62	53.5067	8352.06	53.5067	53.5067	53.5067	2427.46	53.5067	53.5067	53.5067	4294.37	6421.2	4218.06	15147.4	6678.9
P15307	Rel	53.5067	3227.34	53.5067	7109.55	4103.69	53.5067	5847.25	8017.16	8393.02	14231.5	9504.43	2776.44	8397.1	5644.07	7907.2	3532.9	7066.07	6885.81	53.5067	11005.9	4780.08	5161.18	53.5067	53.5067	5502.51	5049.57	8298.75	8649.41	53.5067	8417.62	53.5067	3981.85	53.5067	4487.26	53.5067	53.5067	10442.9	4628.16	4428.09	5983.78	53.5067	4930.34	53.5067	53.5067	2551.04	4278.71	53.5067	8976.69
Q61176	Arg1	32265.6	36681	47181.7	70527.3	40703.2	53390.5	43558	106738	16091.6	35479.3	98145.5	377748	43801.9	95164.6	71779.5	102147	93503.1	145163	71409.3	162404	82777.4	109155	63516.8	115164	132446	151060	168834	53990.3	117348	54163.2	109895	121453	63413	50331.8	173986	73160.2	81810.5	100893	93704.3	169013	88580.3	107415	143610	82079.2	43739.5	1.04685e+06	114199	69196.4
Q8C6K9	Col6a6	53.5067	159288	19321.7	65581	197695	223804	143302	64233.8	180132	82456	207114	12266	35482.9	172549	175562	212759	111063	513631	134206	108335	55620.4	27407.4	23315.1	142220	121062	32324.7	8474.67	9285.56	32265	148312	92403.6	46465	18558.6	186753	46574.5	46454.4	164536	17490.5	390967	15882.6	70086.9	173793	146925	36665.8	37818	19137.8	129378	132124
Q9CQW3	Proz	42156.7	2.91524e+06	1.35724e+06	2.57626e+06	6.08713e+06	4.99619e+06	3.91e+06	1.78716e+06	3.28637e+06	3.87544e+06	1.93139e+06	783002	676050	857744	1.38433e+06	859570	1.99708e+06	1.8925e+06	2.40693e+06	753055	857042	1.29365e+06	1.16031e+06	1.7458e+06	1.12859e+06	1.70798e+06	1.73353e+06	2.36501e+06	587657	1.91567e+06	1.47795e+06	1.19181e+06	954594	891086	843682	919974	1.69329e+06	1.69e+06	714999	1.53359e+06	855810	884481	816264	1.06118e+06	1.45615e+06	893212	980990	1.40179e+06
Q924C6	Loxl4	53.5067	5665	5549.3	8573.15	12444.3	5839.88	4600.42	8892.37	7035.48	5152.82	6036.36	53.5067	7480.59	5246.77	3136.26	4649.09	8651.79	53.5067	14373.2	6236.77	3867.81	8177.03	4651.78	9820.32	3499.84	53.5067	8140.7	3433.49	53.5067	4745.34	53.5067	53.5067	9816.51	8852.91	53.5067	4990.94	4487.01	11933.9	6207.24	53.5067	53.5067	4934.13	5807.12	3473.27	7749.9	6999.87	5054.41	53.5067
Q8VCX1	Akr1d1	53.5067	53.5067	13287.3	53.5067	53.5067	53.5067	53.5067	53.5067	53.5067	53.5067	53.5067	53.5067	12584	15051.4	23168.6	53.5067	53.5067	10505.9	53.5067	17895.9	53.5067	53.5067	9867.78	13913	53.5067	53.5067	14322.9	53.5067	53.5067	53.5067	53.5067	20606	53.5067	53.5067	53.5067	53.5067	15792.4	53.5067	53.5067	37874.9	53.5067	14743.1	34548.3	53.5067	18805.5	213244	27797.9	30245.7
Q9DBB5	Eif4e3	53.5067	53.5067	53.5067	3877.77	5451.57	1652.74	13839.2	7798.91	3603.02	15124	2376.33	53.5067	2926.63	8004.2	8809.03	6358.42	53.5067	2335.26	53.5067	8839.75	1582.58	5560.45	7460.48	4727.47	3589.27	53.5067	2299.66	5668.83	53.5067	3630.3	53.5067	5097.17	53.5067	53.5067	53.5067	3492.09	53.5067	2124.48	9838.19	4125.78	53.5067	7606.19	53.5067	53.5067	2182.63	53.5067	53.5067	53.5067
P15626	Gstm2	53.5067	3821.95	53.5067	3370.96	53.5067	53.5067	5321.68	5851.74	4088.11	5419.58	6186.13	10584.6	10286	4728.42	6996.38	4446.23	9225.14	4991.69	3409	12626.5	5760.09	6496.11	5395.09	11120.4	3464.53	5687.67	9564.08	20959.2	3181.47	5654.08	53.5067	6163.21	53.5067	10569	7769.43	11557.9	8469.5	9762.37	17025.6	4340.2	4073.46	12858.9	6024.08	8360.84	5989.53	34927.1	9274.01	4164.37
Q8BJM5	Slc30a6	53.5067	53.5067	15426.3	53.5067	53.5067	18331.6	53.5067	53.5067	53.5067	53.5067	11350.3	53.5067	13375.8	53.5067	53.5067	53.5067	14842.9	4374.33	21623	53.5067	12963.7	21936.5	53.5067	53.5067	53.5067	23551.6	5984.05	53.5067	53.5067	8440.4	53.5067	53.5067	53.5067	53.5067	53.5067	6600.67	53.5067	53.5067	53.5067	53.5067	53.5067	53.5067	53.5067	53.5067	53.5067	53.5067	8023.67	9990.65
Q9CYR0	Ssbp1	53.5067	53.5067	53.5067	53.5067	53.5067	53.5067	53.5067	53.5067	53.5067	53.5067	11326.3	53.5067	53.5067	6180.26	53.5067	2203.48	53.5067	53.5067	4451.56	53.5067	8359.82	4741	53.5067	7269.34	2277.98	10710	3195.72	53.5067	53.5067	3535.33	53.5067	53.5067	53.5067	6004.09	14723.2	53.5067	2437.18	10468.1	13782.3	25227.7	53.5067	53.5067	4633.06	53.5067	4644.88	26342.9	5315.42	53.5067
Q8BJS4	Sun2	53.5067	53.5067	2237.55	7895.85	53.5067	53.5067	53.5067	53.5067	3394.43	6824.99	53.5067	10911.3	53.5067	53.5067	53.5067	9856.14	32093.5	53.5067	53.5067	7572.8	53.5067	53.5067	5082.74	3613.86	12091.9	53.5067	10843.7	7459.34	53.5067	5650.95	9878.45	7318.79	53.5067	3906.22	11172.6	3847.34	10324.1	11247.1	5383.98	59653.7	5556.2	53.5067	2520.94	10323.5	53.5067	10622.3	53.5067	53.5067
Q80V26	Bpnt2	53.5067	53.5067	53.5067	4871.26	5651.12	5213.6	6115.81	2495.75	6750.17	53.5067	5265.81	3727.3	4274.06	53.5067	53.5067	3582.84	53.5067	53.5067	7268	3917.35	53.5067	53.5067	53.5067	53.5067	6432.1	53.5067	53.5067	6069.7	7582.62	53.5067	53.5067	53.5067	53.5067	53.5067	53.5067	2162.46	2327.78	53.5067	6091.15	4397.81	53.5067	53.5067	1542.09	53.5067	53.5067	53.5067	53.5067	53.5067
P10493	Nid1	32276.3	88417.2	52571.7	99670.5	126138	79359.6	108747	88826.3	108922	74451	54360.8	20844.2	22456.3	23927.5	21314.6	30497	50714	38039.1	37423.1	23992.9	18751.3	37097.2	34235.6	29862.2	83232.1	42949	52560.5	48214.2	50287.3	33210.7	34138.6	44094	21279.5	45732.2	26896.8	31974.9	38035.1	39952.8	23151.3	28589.7	37786.2	27029.6	30447.3	19418	35274.8	37602	32452.8	34815.2
Q69ZH9	Arhgap23	53.5067	53.5067	53.5067	53.5067	6545.44	3984.65	53.5067	53.5067	2410.41	10705	6810.24	8256.73	10183.9	6430.78	5179.01	9236.53	53.5067	53.5067	53.5067	5736.51	3518.76	7166.63	6594.59	53.5067	53.5067	6337.19	53.5067	53.5067	53.5067	8832.8	4482.25	53.5067	53.5067	53.5067	53.5067	12719.1	53.5067	53.5067	5382.51	53.5067	4085.51	53.5067	4307.5	53.5067	53.5067	2226.93	53.5067	53.5067
G3X995	Col9a1	53.5067	7430.57	53.5067	2714.72	6494	7494.35	53.5067	8668.1	5786.77	6678.43	3278.72	53.5067	53.5067	53.5067	53.5067	2007.58	2890.36	2164.62	53.5067	53.5067	3005.21	396.396	8066.66	53.5067	53.5067	2547.55	53.5067	53.5067	53.5067	3681.82	5385.4	53.5067	1192.98	3787.85	53.5067	53.5067	1791.49	53.5067	53.5067	53.5067	53.5067	53.5067	2896.35	53.5067	53.5067	53.5067	3805.75	53.5067
P54818	Galc	53.5067	53.5067	53.5067	4979.06	5063.44	53.5067	53.5067	53.5067	53.5067	53.5067	53.5067	53.5067	53.5067	12808.3	53.5067	53.5067	53.5067	2782.53	53.5067	6620.51	3839.43	53.5067	53.5067	20419.6	6815.97	10903.5	53.5067	53.5067	12168.9	6979.14	4204.51	5528.47	17770.9	53.5067	7590.38	16426.6	6620.84	53.5067	53.5067	13053.6	53.5067	53.5067	3180.54	4248.04	53.5067	1314.46	53.5067	53.5067
Q9WUR2	Eci2	53.5067	53.5067	53.5067	53.5067	53.5067	53.5067	53.5067	53.5067	7129.44	53.5067	53.5067	8499.08	18843.5	4506.78	53.5067	53.5067	53.5067	53.5067	53.5067	5268.56	53.5067	53.5067	9577.5	3057.22	53.5067	9527.99	12562.8	5320.57	53.5067	7782.1	53.5067	4292.31	53.5067	53.5067	5583.69	4485.14	8013.08	8535.73	53.5067	53.5067	53.5067	53.5067	5185.93	5160.32	53.5067	18638.7	53.5067	53.5067
Q9R1C7	Prpf40a	53.5067	53.5067	53.5067	53.5067	53.5067	53.5067	53.5067	53.5067	53.5067	53.5067	6930.61	53.5067	4660.98	4232.36	6861.09	3243.01	6029.68	53.5067	53.5067	13541.1	53.5067	7048.91	53.5067	2898.47	53.5067	5109.72	53.5067	6454.14	53.5067	53.5067	5224.44	4501.39	53.5067	5066.64	6198.05	9091	6762.6	6340.86	9897.93	19965.7	10808.3	11335.9	11052.3	53.5067	53.5067	15108	53.5067	53.5067
Q8VE37	Rcc1	53.5067	53.5067	53.5067	53.5067	53.5067	53.5067	53.5067	53.5067	53.5067	53.5067	53.5067	53.5067	53.5067	53.5067	53.5067	800.316	4463.67	53.5067	4130.97	2135.38	53.5067	2979.9	53.5067	1474.13	2571.36	3790.45	3540.51	3246.61	2476.68	53.5067	53.5067	2058.6	53.5067	3284.66	53.5067	2751.42	53.5067	53.5067	2368.8	9167.53	53.5067	3730.96	3224.98	53.5067	3864.89	10960.4	53.5067	53.5067
Q61282	Acan	53.5067	12272.6	9432.22	16457.7	22843.1	36580.7	25644.2	48239.8	40106.9	48887.6	53.5067	53.5067	6644.83	53.5067	6298.18	3557.47	17142	8345.21	15048.4	53.5067	3890.91	5397.86	12024.8	5655.37	9748.21	5204.72	15812.6	24258.7	53.5067	8004.46	5856.4	53.5067	2726.23	53.5067	2553.82	53.5067	10046	10649.4	53.5067	6973.7	53.5067	53.5067	12417	53.5067	9453.57	13472.9	9031.98	53.5067
Q00422	Gabpa	53.5067	53.5067	53.5067	4454.02	53.5067	53.5067	4841.73	4036.87	7640.9	7781.75	53.5067	53.5067	53.5067	53.5067	5249.97	1671.88	4519.55	4840.57	8156.15	10926.5	53.5067	53.5067	53.5067	53.5067	53.5067	53.5067	53.5067	7779.66	53.5067	53.5067	53.5067	4694.44	53.5067	53.5067	53.5067	53.5067	6013.43	4002.31	4657.57	3614.25	53.5067	53.5067	2450.95	53.5067	53.5067	53.5067	53.5067	53.5067
P45952	Acadm	14621.5	16511.2	25880.7	39936.8	29390.9	10536.9	14465.3	11590.8	27055.9	18392.7	14933.5	27992.4	16105.2	17102.5	10860	8473.42	17448.4	8708.66	11675.7	13188.7	25412.6	16998.1	25855.5	17457.7	19294	53.5067	15775.5	18148.5	23986.3	21153.3	15439.1	32857.4	9169.06	9941.01	22898.2	5460.93	20982.7	27061.3	21535.9	17664.6	16897.3	20039.4	36656.6	29949.2	20693.1	242570	18900.3	7522.26
P47934	Crat	3171.63	8174.33	53.5067	6228.61	5093.3	53.5067	53.5067	53.5067	5912.65	53.5067	3535.6	8738.15	12072.9	5439.42	53.5067	11048.3	53.5067	53.5067	4753.27	2805.26	7047.27	5832.83	6685.1	53.5067	8989.27	5878.6	2509.24	6894.88	8215	3845.6	3305.33	9030.34	4065.82	9137.75	7821.43	53.5067	3140.59	14190.8	7005.01	34788.8	53.5067	3644.49	5509.22	9408.67	10366.5	20268.3	11579.1	53.5067
Q8VCT4	Ces1d	53.5067	53.5067	12862.2	53.5067	53.5067	53.5067	53.5067	53.5067	20356.6	53.5067	12203.2	53.5067	2271.37	53.5067	53.5067	53.5067	53.5067	53.5067	53.5067	53.5067	13820.8	7677.36	5601.04	53.5067	53.5067	53.5067	53.5067	53.5067	6196.01	53.5067	53.5067	3065.72	6446.57	53.5067	53.5067	53.5067	53.5067	28971.4	19042.5	4700.78	8190.48	11530.5	22594.7	6552.75	3689.33	181850	53.5067	14997.1
Q80XP8	Fam76b	53.5067	53.5067	53.5067	53.5067	1786.62	1697.95	3216.78	53.5067	1587.53	53.5067	53.5067	3992.67	3471.54	2980.55	53.5067	53.5067	1730.44	53.5067	1324.37	5161.21	53.5067	5368.91	4374.73	3624.77	7154.59	53.5067	53.5067	4590.51	2437.68	2240.07	53.5067	4382.47	53.5067	2945.97	2906.24	1910.45	2081.77	4332.47	3665.69	1428.61	3542	53.5067	5852.11	53.5067	1660.78	1327.42	53.5067	53.5067
O08795	Prkcsh	7913.85	385077	130379	489789	678380	479922	419802	372040	471451	322827	121445	43429.6	56803.4	39965.3	76940.3	49338.3	85598.2	98880.2	68931.4	48909	43355.8	59961.5	92973.4	86881.7	113324	118062	160244	129295	33326.8	84158	112061	91835.1	36367.9	61781.3	31453.3	44796.1	132785	102939	46244.3	66839.5	55441.1	45718.6	28817.7	39205.8	72736.5	60975.4	95942.6	63477
O35343	Kpna4	6451.48	53.5067	53.5067	4771.77	10147.6	3576.14	8888.74	8455.27	6795.16	53.5067	1782.81	53.5067	6362.34	5681.96	53.5067	53.5067	53.5067	2495.15	3027.65	6151.94	53.5067	3121.21	3369.24	53.5067	53.5067	53.5067	7847.03	53.5067	53.5067	5233.66	53.5067	2241.9	53.5067	53.5067	53.5067	53.5067	2620.11	5924.32	53.5067	4193.06	4501.28	3743.25	53.5067	53.5067	4351.99	53.5067	53.5067	53.5067
P27641	Xrcc5	53.5067	1957.01	3925.87	14827	7152.93	4942.08	9601.38	10013.4	7009.25	19684	7419.13	53.5067	4106.21	5445.1	3520.41	4078.92	8150.4	5105.91	2106.41	17796.1	2601.55	7221.08	6355.08	53.5067	10733.4	53.5067	6928.12	53.5067	53.5067	9675.51	53.5067	53.5067	53.5067	53.5067	53.5067	8494.8	5492.02	4448.46	6109.96	4892.39	9963.05	53.5067	6305.81	53.5067	3339.36	8017.59	53.5067	53.5067
A2AEY4	Map7d3	53.5067	9797.43	53.5067	13939.1	16520.1	11027.2	23519.2	17094.1	21692	14858.6	7848.5	12827.9	53.5067	9271.65	53.5067	8607.6	21777.2	8885.43	53.5067	5771.37	12264.6	9442.59	12039	10796	10652	10314.6	53.5067	13852.5	53.5067	15027.6	5230.77	53.5067	8415.87	6360.7	8010.81	4022.53	5434.93	5435.51	53.5067	53.5067	53.5067	7853.4	8125.58	6514.11	5509.14	4654.09	15268.1	8659.68
P51863	Atp6v0d1	16888.4	53.5067	7261.51	53.5067	53.5067	53.5067	53.5067	3898.6	53.5067	5183.06	12601.8	8439.16	2580.54	13312.3	9894.48	9204.65	10651.8	3026.4	2186.88	7189.76	53.5067	2613.6	7629.89	9995.3	53.5067	10218.4	18891.6	10103.4	53.5067	9062.06	27174	7422.51	8454.89	53.5067	17330.5	6256.12	8002.22	14658.2	8661.71	101131	6683	10386	10982.2	5260.59	53.5067	34137.2	6780.42	53.5067
Q03157	Aplp1	8875.16	237378	96386.3	215593	325526	273702	234795	332245	287928	300638	42471.6	18712.2	24547.7	30361.1	29289.5	19571.8	50305.2	43412.8	31516.1	12917.8	30306.6	28313	45436.9	41134.1	43452.9	28578.8	38147.7	64603.3	37969.6	49486.6	28458.8	24169.8	25980.8	31336.5	23336.4	31921.6	34185.9	22504.2	22190.3	30515.1	14954.8	23479.7	15742.3	22499.7	37543.8	22559.2	40336.1	36063.9
O89079	Cope	53.5067	53.5067	53.5067	12685.4	8096.67	14206.5	16241.5	24890.5	53.5067	28823.8	9860.63	53.5067	12930.5	12055.2	14109.6	8733.14	11352.5	14404.2	8232.33	21390.9	53.5067	7489.22	22421.2	53.5067	22487.3	53.5067	20434	9409.91	53.5067	13656.5	9435.96	53.5067	53.5067	53.5067	9579.38	53.5067	8004.92	9815.31	10899.3	53.5067	53.5067	9996.5	53.5067	53.5067	53.5067	10137.1	53.5067	53.5067
A0A075B677	Igkv4-53	53.5067	53.5067	53.5067	53.5067	53.5067	53.5067	53.5067	25796.9	12166.7	53.5067	53.5067	90911.3	92102.4	33223.5	19937.4	122928	56573.6	15397.5	116965	53.5067	53.5067	55859.4	19057.1	48100.9	18941	117653	101081	16778.6	28539.7	53.5067	67247.4	40128.7	16313	22820.5	203205	31653.7	160771	277233	234717	69689.8	53.5067	50752.9	41131	53.5067	21659.6	53.5067	21576.9	53.5067
Q8QZZ8	Rab38	53.5067	4288.74	2308.86	53.5067	4033.95	5320.61	53.5067	53.5067	4616.1	6422.01	2907.95	3980.66	7069.78	4248.84	6205.59	3319.29	5066.31	53.5067	53.5067	53.5067	3563.21	53.5067	53.5067	53.5067	7593.79	53.5067	53.5067	53.5067	3174.22	8535.21	53.5067	53.5067	53.5067	53.5067	1093.49	53.5067	6385.45	53.5067	2737.57	53.5067	1421.59	53.5067	1649.96	2146.88	7529.85	53.5067	1767.2	53.5067
A0A140T8P7	Igkv8-21	16117.4	4339.18	18961.1	15279.2	14751.7	14754.4	2423.49	19530.1	14998.4	13493.7	16443.3	13279.9	53.5067	63518.2	13581	48864.4	28369.2	6898.72	13492	5967.05	1924.27	53.5067	6427.06	14747.5	8157.22	29446.3	15997.9	53.5067	7083.04	3528.24	4623.55	2849.24	11294.5	2359.99	28208.4	53.5067	5483.25	13774.5	37748.2	8275.51	5832.58	19259.8	7132.05	19792.2	4845.78	8098.42	13235.4	8974.3
P06330		53.5067	53.5067	53.5067	53.5067	53.5067	7345.37	53.5067	9623.93	2492.63	53.5067	16647.6	53.5067	53.5067	53.5067	53.5067	12567.6	27085.3	10031.9	30089.8	7045.51	11190.3	8124.5	53.5067	53.5067	10868.3	15861.3	10011.4	53.5067	53.5067	7819.51	53.5067	53.5067	53.5067	53.5067	53.5067	53.5067	53.5067	53.5067	23432	53.5067	27843.6	18972.6	53.5067	10573.8	53.5067	53.5067	53.5067	53.5067
P05367	Saa2	53.5067	644836	89316.1	891061	75847.2	882427	106450	180937	161729	119477	74575.7	75888.7	38647	117286	2.59998e+06	531430	122682	63909.5	81735	75771.8	145591	192763	61112.3	101953	81172.9	198923	83839.1	118738	29009.8	34817.9	64645.9	110050	35913.5	147883	270977	41286.5	215543	2.033e+06	70435	564649	530724	61612.7	116371	459443	20739.1	33833.9	27175	23221.4
P62259	Ywhae	30304.1	14076.7	29819.8	12231.5	16226.5	17589.4	29851.1	24643.1	16071.6	29469.6	27702	22418.6	26371.6	15455.7	22485.7	27315.5	23778.7	18365.5	19187.4	18855	23297.6	18890	20954.6	22939.3	37693.2	26717.8	50759	35691.5	20688.3	20796.1	31033.5	29078.7	20824.9	11740.9	51892.2	17226.5	40764.7	17768.7	35532.3	158071	29402.5	35839	47966.9	28478.7	14268.9	163412	19096.1	19306.6
Q921G7	Etfdh	53.5067	53.5067	3926.35	3182.45	3197.93	53.5067	53.5067	53.5067	53.5067	3185.45	7993.11	53.5067	53.5067	53.5067	10074.5	53.5067	53.5067	1283.84	53.5067	53.5067	15367.4	9509.07	10870	53.5067	53.5067	53.5067	2522.64	53.5067	9880.61	12234.6	4151.21	5413.28	53.5067	2382.04	13888	53.5067	7526.59	53.5067	8829.7	8189.05	8327.52	7427.93	7783.98	6272.98	53.5067	76885.6	8891.77	53.5067
Q9WUR9	Ak4	53.5067	53.5067	5604.13	7728.36	5880.66	53.5067	53.5067	53.5067	7000.21	53.5067	4617.06	7000.18	8068.8	53.5067	3605.54	53.5067	53.5067	1841.23	53.5067	6712.25	53.5067	8604.62	5868.24	7082.51	3780.2	2908.52	4436.66	7400.98	53.5067	4286.32	53.5067	4466.49	53.5067	53.5067	3930.52	5936.55	53.5067	9027.22	4501.57	5669.38	6658.16	2220.44	8427.29	8047.48	2609.5	21119.3	4185.13	53.5067
Q78ZA7	Nap1l4	15196.9	65347.7	53130.3	138614	133344	103287	67117.6	131239	105821	123119	55352.6	15527.2	48147.4	26930.8	33767.6	46318	44708.8	49946	35807.5	52249.9	29518.8	28578.4	64157.9	35733	77718.1	35804.4	94600.8	89105.9	27283	59817.6	59592.3	54718.1	9900.3	19273	27873.4	37528.1	74642.6	63133.3	22751.3	59665.3	18371.9	28714.2	21244.1	28882.2	34796.2	36913.8	34937.8	26033.7
Q9R0G6	Comp	94460.6	985450	452695	921195	1.28544e+06	1.55069e+06	1.20658e+06	1.29873e+06	1.21728e+06	1.39643e+06	332004	104330	117526	92851.6	130572	130226	242144	319579	198703	70268.3	79204.8	86606.2	231169	202150	362748	212730	333241	856505	94954	180177	205751	137220	87612.9	145645	125062	140046	237292	289272	111956	185936	94581.4	130484	79428.3	92615.2	108650	101832	225195	124251
Q8QZY9	Sf3b4	53.5067	3617.36	53.5067	53.5067	53.5067	53.5067	53.5067	53.5067	53.5067	53.5067	4089.14	2156.69	3814.77	2587.53	2755.91	53.5067	53.5067	3698.77	53.5067	53.5067	53.5067	53.5067	1721.42	53.5067	53.5067	53.5067	2635.46	53.5067	53.5067	53.5067	3158.4	2534.39	53.5067	53.5067	53.5067	3105.94	2905.31	53.5067	6256.8	7206.07	4570.39	3619.27	2753.73	53.5067	4116.3	15383.9	53.5067	4388.01
Q8BW75	Maob	27628.6	53.5067	10306.8	53.5067	53.5067	53.5067	53.5067	53.5067	53.5067	53.5067	2705.62	53.5067	2118.76	53.5067	53.5067	53.5067	2810.43	1897.75	53.5067	53.5067	30117	2363.99	4360.86	7781.52	2331.02	3225.6	1297.15	53.5067	2834.45	766.02	53.5067	3052.03	2180.33	53.5067	53.5067	53.5067	2719.16	53.5067	3301.52	53.5067	2273.54	53.5067	8747.24	1650.91	53.5067	60465.6	6149.02	6549.69
P31001	Des	9902.73	16944.5	13921.6	16518.1	53.5067	8630.44	18326.6	8574.03	3281.54	9906.19	15840.6	28696.4	20631	53.5067	17286.7	19976.5	16496.2	53.5067	18250.7	8940.57	7946.96	19831.3	21901.9	20052.2	19060.5	21367.9	15101.9	53.5067	36867.4	6887.54	20370.6	22580.5	53.5067	53.5067	23194	25855	14507.2	53.5067	17734.7	19770.2	15683.1	13800.2	28610	20286.4	24359.7	119117	53.5067	25409.9
Q8BXA1	Golim4	53.5067	30193.9	26615.1	18403.6	15878.7	21003.9	33656.7	30109	22900.8	40100.2	23094.4	53.5067	4179.4	12401	9800.43	14579.4	11328.2	12524.5	7210.11	4642.36	53.5067	9427.38	24423.2	8480.87	33470.8	18523.3	7778.31	27593.3	12344.7	18434.6	21083.8	13235.3	53.5067	12875.9	8717.35	3832.93	6540.25	12077.4	6520.57	6325.27	6461.58	4847.85	8130.45	7019.11	6466.34	3491.71	12672	39121.6
Q9JI58	Raet1d	53.5067	53.5067	4779.97	53.5067	53.5067	53.5067	7865.98	53.5067	4383.54	53.5067	53.5067	1948.08	916.013	53.5067	2104.26	53.5067	53.5067	53.5067	53.5067	1156.67	3784.01	53.5067	53.5067	2188.7	3507.04	53.5067	53.5067	53.5067	2152.82	6924.78	53.5067	53.5067	53.5067	3370.24	3247.05	53.5067	53.5067	4488.75	7653.48	6108.12	53.5067	5432.4	53.5067	3877.82	4670.87	3024.12	1182.44	53.5067
B2RXR6	Ankrd44	53.5067	53.5067	53.5067	3070.45	6254.1	2132.53	4002.37	4532	4637.12	6492.14	3522.22	53.5067	2738.5	53.5067	5471.68	1907.4	6593.06	6621.87	53.5067	9877.77	4871.7	4813.59	5549.74	53.5067	7540.83	4924.96	5750.15	53.5067	53.5067	7367.72	4803.47	53.5067	3839.54	53.5067	53.5067	3744.83	4737.1	53.5067	3319.55	3045.07	4108.62	4220	53.5067	53.5067	53.5067	53.5067	53.5067	53.5067
Q9D0F3	Lman1	21462.3	58015.3	34944.9	76459.4	96934.3	78051.2	73884.6	137668	82284.6	67021.2	42115.3	20616.8	21472.9	20953.8	27634.1	37598.4	45662.5	38065.3	30383.1	12914.1	19943.2	27516.7	30936.9	32777	66785.5	26560.6	49472.8	42651.9	23160.6	29578	38635.8	37155.4	24624.1	31291.8	30612.3	25332.9	26544	29427.9	21996.8	27838.6	33799.4	44137.1	16289.8	27275.9	33871.4	45053.8	28793.6	18034.9
Q8BYK6	Ythdf3	3731.03	4566.1	53.5067	53.5067	53.5067	53.5067	2211.57	53.5067	1048.48	756.046	2175.37	53.5067	6288.83	4024.21	6760.09	53.5067	53.5067	53.5067	3834.5	8367.35	53.5067	3760.92	53.5067	5143.37	53.5067	53.5067	53.5067	53.5067	5509.33	53.5067	2010.61	1899.25	53.5067	53.5067	53.5067	53.5067	53.5067	53.5067	53.5067	53.5067	53.5067	53.5067	53.5067	5985.81	53.5067	2758.45	53.5067	53.5067
A0A0A6YWC7	Ighv5-15	45035.6	53.5067	32683.8	7632.22	10811.4	13881.2	53.5067	53.5067	7942.6	53.5067	21487.9	53.5067	21138.4	53.5067	53.5067	16016.9	13954.4	53.5067	5355.01	9605.53	53.5067	17595.6	12972.6	28730.4	35110.3	25666.5	19117.1	53.5067	16017.3	12171.8	13703.6	19654.5	42174.8	12305.6	49008.1	86996.1	24404.3	53.5067	40682.9	7310.03	53.5067	13340.3	18678.4	8809.22	35406.4	11521.7	53.5067	53.5067
O88493	Col6a3	53.5067	53.5067	53.5067	6997.21	8391.61	9352.43	7556.69	4100.97	4315.63	53.5067	4698.67	53.5067	4592.04	4447.53	53.5067	5073.98	5943.59	53.5067	11552	3635.04	5351.26	2889.96	2727.81	2523.75	3498.5	53.5067	2777.22	2802.01	53.5067	3949.41	3472.57	53.5067	53.5067	9884.8	3292.98	1609.74	4745.77	5157.95	4806.07	53.5067	4374.68	4072.48	3433.61	3872.75	53.5067	3840.87	4671.15	53.5067
Q811M8	Mela	53.5067	16578.2	53.5067	15921.8	11570.1	20781.1	26294.4	13870.9	4425.19	10646.3	18881.1	3034.87	7248.41	4829.02	23768.1	6762.65	19322	29631.5	25369.8	2751.3	3685.98	53.5067	8061.38	9062.16	6882.87	53.5067	7501.38	4002.45	4436.88	10068.5	15826	4246.49	10803.5	19906.8	6112.91	4688.4	4419.53	2523.42	5498.26	5568.73	53.5067	11055.9	5842.61	8310.92	6517.38	5372.86	6567.36	53.5067
[truncated: 26 more columns]

## Sheet: Supplemental Table 2
Supplemental Table 2. Differentially Expressed Proteins between Non-Survivors and Survivors in the Validation Cohort (n=15)
Accession	Gene.Symbol	SV3-29	SV3-30	SV3-46	SV3-52	SV3-58	SV3-77	D3-84	D3-88	D3-102	D3-21	D3-22	D3-65	D3-89	D3-39	D3-60	P.value	FC	Log2FC	Mean.D3	SD.D3	SE.D3	CV.D3	Mean.SV3	SD.SV3	SE.SV3	CV.SV3	FDR	NLP	Significant
P41317	Mbl2	7.96717e+06	5873240	7.26427e+06	6.91077e+06	6.21268e+06	7.6258e+06	3.76683e+06	3.69858e+06	4.20242e+06	4.5099e+06	4.53379e+06	4.04467e+06	3.63666e+06	4.00935e+06	3.7571e+06	2.11929e-07	1.73623	0.795959	4.0177e+06	339374	113125	8.44698	6.97565e+06	811264	331197	11.6299	0.000703033	6.67381	Up
Q9CQF9	Pcyox1	450859	344022	404930	423812	353963	444634	231035	236117	264832	273849	253118	205064	235919	218773	232871	3.31229e-07	1.68868	0.755897	239064	21681.3	7227.1	9.06924	403703	45477.1	18565.9	11.265	0.000703033	6.47987	Up
E9Q414	Apob	4.04699e+07	28124200	3.6425e+07	3.39198e+07	3.43974e+07	3.90371e+07	2.53952e+07	1.99064e+07	2.44494e+07	2e+07	1.81465e+07	1.80033e+07	2.00775e+07	2.02124e+07	1.9971e+07	1.56352e-06	1.7112	0.775009	2.06846e+07	2.55366e+06	851221	12.3457	3.53956e+07	4.38444e+06	1.78994e+06	12.387	0.00171409	5.8059	Up
Q9CQ76	Nepn	267284	148970	167994	191449	235074	209994	95439.9	72634.3	84147.3	82602.9	91756	54865	73505.9	56274.6	83540.4	1.72509e-06	2.63563	1.39815	77196.2	14289.2	4763.06	18.5102	203461	43558.9	17782.8	21.409	0.00171409	5.76319	Up
Q3ULZ2	Fhdc1	18351.6	17973	15137.8	18293.6	13724.4	18476.3	5872.06	8086.69	10043.2	7429.44	8520.23	11136.1	6318.32	11298.3	7237.06	2.01895e-06	2.01385	1.00996	8437.94	1990.75	663.582	23.5928	16992.8	2040.77	833.141	12.0096	0.00171409	5.69487	Up
Q61037	Tsc2	54392.7	47788.6	44660.3	48797.3	58993.8	39098.2	25973.4	22895.9	23803.8	31388.7	12751.1	8298.05	18823.6	16604.7	18076	2.70168e-06	2.46673	1.3026	19846.1	7018.91	2339.64	35.3666	48955.1	7033.24	2871.31	14.3667	0.00172094	5.56837	Up
P05555	Itgam	25472	24495.5	23481.7	19451.1	21175.8	26025.4	14520	10052.5	15718	13824.9	12773.9	7868.02	13620.2	15029.7	13206.6	2.9112e-06	1.80212	0.849698	12957.1	2499.62	833.207	19.2916	23350.3	2565.86	1047.51	10.9886	0.00172094	5.53593	Up
P51910	Apod	5.71993e+06	4418960	5.06662e+06	5.30722e+06	4.67876e+06	5.26399e+06	3.07394e+06	3.26354e+06	2.71304e+06	3.71116e+06	2.90898e+06	1.59897e+06	2.11861e+06	2.19158e+06	2.2184e+06	3.24324e-06	1.91961	0.940811	2.64425e+06	664872	221624	25.1441	5.07591e+06	467556	190879	9.21126	0.00172094	5.48902	Up
O88968	Tcn2	696582	635868	828807	829779	671399	801578	530143	460252	580474	453069	472636	380941	447846	445813	438764	4.40241e-06	1.59053	0.669505	467771	57171.5	19057.2	12.2221	744002	86113.2	35155.6	11.5743	0.00192795	5.35631	Up
P11835	Itgb2	77623.9	53732.1	67675.2	57976.4	69188.1	59140.3	41757.1	30883.7	46342.4	36509.7	36446.2	25187.5	30408.2	29860.1	34294.4	4.54168e-06	1.85442	0.890971	34632.1	6506.66	2168.89	18.7879	64222.7	8843.82	3610.47	13.7706	0.00192795	5.34278	Up
O88393	Tgfbr3	47768	35437	41280.8	49129.1	56017.2	43427.3	24658.5	19578.7	23415	24128.3	29662.3	23299.7	16001.6	30359	23640.9	5.84475e-06	1.90734	0.931559	23860.5	4433.63	1477.88	18.5815	45509.9	7103.34	2899.92	15.6083	0.00225554	5.23323	Up
Q6DFX2	Antxr2	445310	277669	337425	374877	434597	365638	229032	204482	191800	210514	189243	85136.3	139478	146029	121751	6.99715e-06	2.20979	1.14391	168607	47669.7	15889.9	28.2726	372586	62343.1	25451.5	16.7325	0.00247524	5.15508	Up
Q9JL15	Lgals8	43000.5	45762.6	44985.8	55884	45789.2	49890.3	89.6247	9999.88	26442.4	22872.4	22697.9	16792.7	20168.3	24880.9	28452.4	8.7804e-06	2.48247	1.31177	19155.2	9032	3010.67	47.1518	47552.1	4658.34	1901.76	9.7963	0.00273814	5.05649	Up
Q0MW30	Neurl1b	28350.2	89.6247	16021.8	39018.3	22171.1	12808.8	113930	113140	118836	88135.9	75621.9	68203.2	74336.6	141045	86833.8	9.53125e-06	0.201902	-2.30828	97786.8	24849.8	8283.27	25.4122	19743.3	13414.2	5476.32	67.943	0.00273814	5.02085	Down
A0A2Z4SZ50	H2-K1	9816.91	12021.4	11727.5	16697.8	19440.8	4905.67	89.6247	89.6247	89.6247	89.6247	3525.15	89.6247	89.6247	89.6247	89.6247	1.13693e-05	26.3817	4.72147	471.349	1145.17	381.725	242.957	12435	5127.76	2093.4	41.2365	0.00273814	4.94426	Up
Q9JME2	Chst11	39096.1	38350.2	38075.4	37440.2	41300.8	39353.8	30123.2	27542	28006.9	29947.4	19823.7	16292.1	24477.9	24250.9	27452.5	1.13987e-05	1.53751	0.620598	25324.1	4673.75	1557.92	18.4558	38936.1	1350.1	551.175	3.46747	0.00273814	4.94314	Up
Q8QZR3	Ces2a	49674.1	42073.9	52863.7	52315.5	39261.9	51107.3	37259.5	17277.2	30506.2	21159.5	21488	23460.7	23735.5	21966.5	32416.9	1.15585e-05	1.87964	0.910455	25474.4	6456.52	2152.17	25.3451	47882.7	5764.15	2353.2	12.038	0.00273814	4.9371	Up
Q61233	Lcp1	194919	150766	148699	131565	128941	150318	70985.2	104079	94646	73897.2	89268.7	78363.4	100866	61320	83023.6	1.16105e-05	1.79498	0.843969	84049.9	14349.5	4783.16	17.0726	150868	23659.8	9659.07	15.6824	0.00273814	4.93515	Up
Q9Z1R3	Apom	7.69904e+06	7363360	8.77796e+06	7.06217e+06	7.51357e+06	8.67085e+06	3.74702e+06	4.74678e+06	4.24449e+06	6.69381e+06	4.16842e+06	2.59975e+06	2.89946e+06	2.70787e+06	3.38907e+06	1.24158e-05	2.00674	1.00485	3.91074e+06	1.28011e+06	426703	32.7331	7.84783e+06	711105	290307	9.06118	0.00277395	4.90603	Up
P97873	Loxl1	2.44644e+06	2699710	3.31534e+06	3.14682e+06	3.2017e+06	3.12608e+06	1.86831e+06	1.68819e+06	1.66999e+06	1.88749e+06	1.60402e+06	1.18661e+06	2.38292e+06	1.47447e+06	2.09956e+06	1.39137e-05	1.69619	0.762294	1.76239e+06	349849	116616	19.8508	2.98935e+06	338672	138262	11.3293	0.00288894	4.85656	Up
Q80W65	Pcsk9	91611	82538.7	86863.6	93891.4	72160.6	84016.9	59698.1	45795.1	64752	38759.1	46581.2	43741.5	55954	67970.8	48016.7	1.42916e-05	1.62672	0.701969	52363.2	10115.8	3371.95	19.3186	85180.4	7719.02	3151.28	9.06197	0.00288894	4.84492	Up
P98064	Masp1	4.59118e+06	3497870	4.8221e+06	4.32463e+06	3.45386e+06	4.51888e+06	2.37369e+06	2.14548e+06	2.8876e+06	2.61697e+06	2.8524e+06	3.01619e+06	2.91026e+06	3.03309e+06	2.68639e+06	2.09094e-05	1.54199	0.624793	2.72467e+06	301894	100631	11.08	4.20142e+06	584286	238534	13.9069	0.00385916	4.67966	Up
O70362	Gpld1	1.51488e+06	1141430	1.48947e+06	1.16801e+06	1.19346e+06	1.39724e+06	925884	869127	838545	913128	1.00826e+06	631516	771917	920248	863340	2.25014e-05	1.53149	0.614936	860218	107988	35996	12.5536	1.31742e+06	169484	69191.6	12.8649	0.00389498	4.64779	Up
Q6WVG3	Kctd12	134546	84215	98135.9	104262	138543	85978.5	54875.8	51556.3	33870.8	61813.8	67338.6	23746.6	27845	23943.2	33247.7	2.8001e-05	2.56061	1.35649	42026.4	16933.8	5644.59	40.2931	107613	23658.3	9658.47	21.9846	0.00417596	4.55283	Up
Q11204	St3gal2	32164.3	28032.7	29994.2	31552.1	29648.1	28827.3	25665.1	14610.4	17592	21791.8	15827.9	16450.9	23539.7	17843.4	22211.1	2.92102e-05	1.54005	0.622977	19503.6	3873.05	1291.02	19.8582	30036.5	1578.25	644.319	5.25446	0.00417596	4.53447	Up
P01899	H2-D1	47990.1	43679.1	41401.3	40371.3	44666.3	45534.6	29002.8	27840.6	30109.1	33489.8	28464.3	16203.5	19047.3	13553.6	15633.4	2.93818e-05	1.85364	0.890363	23704.9	7506.21	2502.07	31.6652	43940.5	2782.9	1136.11	6.33334	0.00417596	4.53192	Up
Q61207	Psap	511248	414492	646536	515641	609934	530917	415238	304978	317579	364997	334044	228977	227695	262921	234226	2.95121e-05	1.79999	0.847989	298962	66106.8	22035.6	22.1122	538128	81822.4	33403.9	15.205	0.00417596	4.53	Up
Q00623	Apoa1	3.21044e+08	308576000	3.21292e+08	3.39316e+08	3.22666e+08	2.78481e+08	2.22213e+08	2.3343e+08	1.60289e+08	2.56002e+08	1.93911e+08	1.06131e+08	1.30167e+08	1.42894e+08	1.43764e+08	3.35556e-05	1.78566	0.836458	1.76534e+08	5.18611e+07	1.7287e+07	29.3775	3.15229e+08	2.04975e+07	8.36806e+06	6.5024	0.00456399	4.47423	Up
Q9ER38	Tor3a	51369.1	33529.2	46561.3	61428.2	64186	48228.5	25287.9	26041.9	11990.5	31601.6	25140.8	10269.4	19475.3	25896.2	24700.7	3.44046e-05	2.28515	1.19229	22267.1	7028.57	2342.86	31.5648	50883.7	11093.1	4528.74	21.8009	0.00456399	4.46338	Up
P52430	Pon1	3.7838e+06	2724880	3.1532e+06	3.28225e+06	3.17258e+06	3.5287e+06	2.30701e+06	2.22862e+06	2.22791e+06	2.52462e+06	2.48002e+06	1.46037e+06	1.5399e+06	1.9741e+06	1.93416e+06	3.82304e-05	1.5778	0.657915	2.07519e+06	380974	126991	18.3585	3.27423e+06	360900	147337	11.0224	0.00491782	4.41759	Up
Q8HWB2	H2-Q4	253531	233197	261762	227451	298157	213986	167057	165853	146478	190405	181958	87400	114324	141555	124299	4.76143e-05	1.69186	0.758614	146592	33592.2	11197.4	22.9154	248014	30113.4	12293.7	12.1418	0.00594479	4.32226	Up
Q80YC5	F12	1.77757e+07	13595900	1.77537e+07	1.68378e+07	1.41984e+07	1.78595e+07	1.11678e+07	1.2491e+07	1.11381e+07	1.30277e+07	1.22364e+07	8.20838e+06	8.96112e+06	1.10713e+07	9.62821e+06	5.45249e-05	1.50139	0.586303	1.08811e+07	1.64394e+06	547980	15.1082	1.63368e+07	1.93561e+06	790209	11.8481	0.00651879	4.26341	Up
P70274	Selenop	2.66958e+06	1592300	1.73068e+06	1.89113e+06	2.54613e+06	2.0424e+06	1.13079e+06	991520	1.28917e+06	1.50554e+06	1.09291e+06	891124	1.20383e+06	927033	1.03584e+06	5.67837e-05	1.85825	0.893942	1.11864e+06	193108	64369.4	17.2628	2.07871e+06	438598	179057	21.0995	0.00651879	4.24578	Up
Q9R111	Gda	52143.4	45461.9	48765.7	38276.5	59107.8	43375.2	19449.6	31130.9	30035.6	27314.8	36948.7	26841.6	29460.2	35358.9	31269.7	7.27224e-05	1.60821	0.685459	29756.7	5100.86	1700.29	17.1419	47855.1	7257.94	2963.04	15.1665	0.00803514	4.13833	Up
Q03517	Scg2	21909	20176.9	17904.2	17916.4	20294.6	17453.7	16726.3	12926.9	9868.45	15760.7	11208.5	9362.01	10322.5	8386.79	9286.88	7.45175e-05	1.67052	0.7403	11538.8	2974.58	991.526	25.779	19275.8	1779.51	726.481	9.23182	0.00803514	4.12774	Up
Q69ZK0	Prex1	89.6247	89.6247	89.6247	89.6247	89.6247	89.6247	5245.05	5776.89	6027.09	89.6247	6737.16	8778.59	7700.13	5260.96	6357.82	7.5714e-05	0.0155199	-6.00973	5774.81	2421.91	807.304	41.9392	89.6247	0	0	0	0.00803514	4.12082	Down
Q3V0Q1	Dnah12	142044	135854	185355	172112	138102	156048	86984.3	69148.2	129459	91865.4	92941.3	114942	54064.9	98129.7	83158.2	8.62884e-05	1.6989	0.764598	91188.1	22435.1	7478.37	24.6031	154919	20175.6	8236.65	13.0233	0.008934	4.06405	Up
P97333	Nrp1	594559	683585	853643	579391	782458	693803	491437	350472	579527	352463	372791	322656	410586	486724	458133	9.6192e-05	1.64222	0.715651	424977	84723.1	28241	19.9359	697907	106162	43340.3	15.2114	0.00912174	4.01686	Up
P16301	Lcat	261490	159527	214719	182435	202017	180877	137847	118607	137450	134416	136513	74811.2	113126	107185	124998	9.66969e-05	1.66053	0.731643	120550	20558.5	6852.82	17.0538	200177	35535.5	14507.3	17.752	0.00912174	4.01459	Up
Q9D0F3	Lman1	30667.3	20448.8	26667.8	29164.4	27425.9	31185.3	15817.7	15674.5	15799	23439.7	17901.3	12905.5	21874.2	14293.8	16538.5	0.000109096	1.61004	0.687097	17138.2	3441.76	1147.25	20.0823	27593.3	3917.88	1599.47	14.1987	0.00972173	3.96219	Up
Q9JLJ2	Aldh9a1	41329	40397.2	42345	33837.6	50146.1	48497.1	23522.6	33192.8	31089.6	28341.4	32518.2	17417.2	27773.4	25500.6	27810.8	0.000109928	1.55696	0.638729	27463	4909.48	1636.49	17.8767	42758.7	5914.06	2414.41	13.8313	0.00972173	3.95889	Up
Q2VPD4	Bmal2	42551.9	89.6247	8945.06	89.6247	89.6247	10608.4	110565	43155.1	102087	84173.9	135616	192565	150205	86552.6	169222	0.000117107	0.0871032	-3.52113	119349	46848.5	15616.2	39.2533	10395.7	16460.9	6720.15	158.344	0.0101453	3.93142	Down
Q810I7	Apoa4	89.6247	6146.06	1599.98	89.6247	6241.32	89.6247	9479.02	11137.7	13916.8	11723.5	10859.6	12349.8	6779.57	6927.92	7638.54	0.000129433	0.235478	-2.08633	10090.3	2536	845.333	25.1331	2376.04	3014.59	1230.7	126.875	0.0103668	3.88796	Down
P97467	Pam	519599	305091	375804	444613	442561	378753	283166	270938	326746	272243	246684	274241	262920	260119	262919	0.000141078	1.50393	0.588736	273331	22525.2	7508.4	8.24101	411070	74047.2	30229.6	18.0133	0.0110903	3.85054	Up
Q61477	Nbl1	13459.8	14780.8	6936.7	8032.77	20469	12052.2	89.6247	3587.21	89.6247	5426.79	89.6247	7279.13	3137.23	89.6247	89.6247	0.000148537	5.71456	2.51464	2208.72	2767.67	922.558	125.307	12621.9	4912.14	2005.37	38.9177	0.0114643	3.82817	Up
Q9JMK0	B4galt5	127154	151215	199255	239057	229434	194681	88182.4	99931.3	144423	118948	111219	97836.8	91199.4	106744	94277.5	0.000151827	1.79604	0.844818	105862	17496.3	5832.11	16.5274	190133	43641.7	17816.7	22.9533	0.011509	3.81865	Up
Q9CR92	Ccdc96	342051	242921	332414	315432	346557	250522	196871	206486	121809	256515	177875	96802.6	84212.2	116219	89230.6	0.000157899	2.03923	1.02802	149558	61537.8	20512.6	41.1464	304983	46436.5	18957.6	15.2259	0.0117593	3.80162	Up
Q9CZ52	Antxr1	253934	149318	109765	186247	271092	203526	97763.3	86620.4	104127	106667	93648.7	50670.5	69599.8	71871	75889.1	0.000169792	2.3265	1.21816	84095.1	18504.4	6168.13	22.0041	195647	61256.7	25007.9	31.3098	0.012427	3.77008	Up
P18242	Ctsd	88235.3	83386.1	104281	94277.2	103183	86583.4	64644.5	66130.1	72565.1	81757	63818.3	56807.6	39701.8	52876.3	38533.5	0.00019727	1.56458	0.645771	59648.3	14307.5	4769.16	23.9864	93324.2	8811.86	3597.43	9.4422	0.0137462	3.70494	Up
D3YV64	Ecm1	21737.5	29503.9	23718	37371.2	26124.3	25316.6	17110.7	11713.2	16724.2	10937.1	17081.1	13717.7	20012.8	9518.24	19289.7	0.000213923	1.80491	0.851929	15122.8	3777.51	1259.17	24.979	27295.2	5574.48	2275.77	20.4229	0.0144662	3.66974	Up
P36536	Sar1a	151084	142115	136999	121436	167580	114431	84181.3	75380.7	93542.7	80295.9	128049	51126.1	61663.2	94929.5	68457	0.000214692	1.69526	0.761505	81958.4	22423.7	7474.57	27.3599	138941	19435.3	7934.44	13.9882	0.0144662	3.66818	Up
Q9CQT1	Mri1	40270.4	33179.5	44843.2	34779.1	40095.8	36624.4	23236.2	27051	24508.3	15229.9	26217.9	16670.7	17289.3	36110.3	20308.9	0.000224117	1.6682	0.738296	22958.1	6531.18	2177.06	28.4483	38298.7	4274.23	1744.95	11.1602	0.0148652	3.64953	Up
Q9Z1R2	Bag6	20287.1	17229	19132.1	15955.9	25060.5	15829.7	7128.96	8427.23	9674.91	14886	15715	8840.73	4238.74	6598.14	8018.54	0.000241568	2.03813	1.02725	9280.92	3753.96	1251.32	40.4482	18915.7	3487.52	1423.77	18.4372	0.0154941	3.61696	Up
P99024	Tubb5	636154	656591	683930	553918	788111	463666	340107	451385	383128	395290	555990	303226	337375	397889	339070	0.000243994	1.61942	0.695473	389273	76514.6	25504.9	19.6557	630395	111451	45499.8	17.6796	0.0154941	3.61262	Up
Q8K4G1	Ltbp4	518459	307463	420894	389686	562976	298801	182470	197317	125729	346511	243027	96725.8	114778	127018	86798.9	0.000245164	2.4648	1.30147	168931	84060.1	28020	49.7602	416380	108010	44095	25.9403	0.0154941	3.61054	Up
P01898	H2-Q10	1.45465e+06	1037130	1.53285e+06	1.18024e+06	1.38042e+06	1.08739e+06	737599	871963	723480	972510	1.04037e+06	360224	598198	516662	556915	0.000248198	1.80451	0.851607	708658	223851	74616.9	31.588	1.27878e+06	205208	83775.8	16.0472	0.0154941	3.6052	Up
P68368	Tuba4a	530860	473409	569327	423470	703574	388204	264292	389066	303174	336465	370268	255852	229897	305655	271341	0.000297951	1.69965	0.765238	302890	53766.3	17922.1	17.7511	514807	113972	46528.7	22.1387	0.0176398	3.52586	Up
Q62523	Zyx	224870	237509	205810	196786	356912	183783	123588	104457	139094	108671	179988	53129.4	99267.2	92422.2	103887	0.000299191	2.09905	1.06974	111612	34702.9	11567.6	31.0925	234278	63093.5	25757.8	26.931	0.0176398	3.52405	Up
O54957	Lat	6762.46	5444.38	3678.61	3641.92	89.6247	2782.06	89.6247	89.6247	89.6247	89.6247	89.6247	89.6247	89.6247	89.6247	89.6247	0.000311131	41.6534	5.38036	89.6247	0	0	0	3733.18	2293.3	936.237	61.4303	0.0179178	3.50706	Up
P09813	Apoa2	1.27061e+07	9480370	1.56981e+07	1.0706e+07	1.09478e+07	1.28164e+07	6.80122e+06	8.67602e+06	5.2342e+06	1.13649e+07	5.64616e+06	4.97422e+06	5.00261e+06	4.87238e+06	4.99134e+06	0.000325016	1.88545	0.914908	6.3959e+06	2.24228e+06	747425	35.058	1.20591e+07	2.18862e+06	893501	18.1491	0.0183959	3.4881	Up
Q62433	Ndrg1	50941.8	52672.8	46911.3	39096.3	53670.8	32923.1	21720.6	22143.5	29147.3	23072.1	42728.6	24211.4	31938.1	19841.9	26338.8	0.000341913	1.71817	0.780876	26793.6	7091.72	2363.91	26.468	46036	8334	3402.34	18.1032	0.0190977	3.46608	Up
Q58E70	Tpm3	21565.6	28576.4	27596.6	14839	23204.2	19894.4	15620.9	13205.9	12655.7	17095.5	11474	9732.5	12035.5	15983.4	11453.5	0.000347737	1.70652	0.771056	13250.8	2461.33	820.443	18.575	22612.7	5092.57	2079.03	22.5209	0.0191176	3.45875	Up
Q8CIR9	3	742751	701362	671596	473434	633155	910893	409974	416684	390622	371998	445834	419268	531670	454322	519944	0.000351277	1.56548	0.646603	440035	54739.3	18246.4	12.4398	688865	142947	58357.7	20.751	0.0191176	3.45435	Up
Q9R0G6	Comp	72139.4	80098.3	86361.9	93273	101613	96435.5	68056.8	70732.6	51020.4	72120.6	54804.5	27726	33320.2	35797.2	40177	0.000358482	1.75178	0.808826	50417.3	17103.8	5701.27	33.9245	88320.2	10957.5	4473.39	12.4066	0.0192284	3.44553	Up
Q8VC30	Tkfc	23891.1	23925.4	19636.3	14970.5	20361.6	15446.2	11136.2	12568.6	12784.5	10333.3	16878.2	8359.88	8556.46	13502.3	11057.4	0.000362372	1.68618	0.753755	11686.3	2636.97	878.99	22.5646	19705.2	3907.02	1595.03	19.8273	0.0192284	3.44085	Up
P61027	Rab10	30115.2	32111.4	45866.9	32261.9	47286.4	37863.3	23225.7	23291	22417.5	17949.3	26758.8	19804.3	19761.2	31516.9	25679.5	0.000369917	1.60766	0.684959	23378.2	4171.99	1390.66	17.8456	37584.2	7441.48	3037.97	19.7995	0.0193864	3.4319	Up
D3Z0P3	Serpina11	22986.2	16388.9	23129.8	28606.4	23574.3	29828.8	10464	8926.48	6893.07	89.6247	3682.19	5626.25	20917.5	15780.6	13220.6	0.000392644	2.53237	1.34049	9511.15	6413.95	2137.98	67.4361	24085.7	4796.78	1958.28	19.9154	0.0198426	3.406	Up
Q8VCW2	Krt25	16784.9	15913.8	24601.4	11374.5	9800.52	17985	89.6247	89.6247	89.6247	89.6247	17753.9	89.6247	89.6247	89.6247	89.6247	0.000411023	7.83343	2.96964	2052.32	5888.08	1962.69	286.899	16076.7	5260.08	2147.42	32.7187	0.0201351	3.38613	Up
Q9JME5	Ap3b2	68560.8	61287.2	56329.3	100010	46439.2	51385	43682.3	89.6247	89.6247	23490.4	24066.5	26069.8	31092.9	30521.2	30466.4	0.000417407	2.74859	1.45869	23285.4	14428.3	4809.43	61.9628	64002	19241.9	7855.48	30.0646	0.0201351	3.37944	Up
A0ZVB6	Btaf1	88632.1	142496	95983.5	141079	143655	87959.7	94998.1	79379.4	37802.6	75969.9	45794.8	31199.3	23178	27668.6	29760.7	0.000452653	2.35492	1.23568	49527.9	26711.6	8903.87	53.9324	116634	28387.6	11589.2	24.339	0.0213502	3.34423	Up
O09043	Napsa	158892	102503	145275	162796	149755	161406	93146.8	87293.2	119890	130730	86673.4	52793.3	60906.9	80014.1	70325.1	0.000462091	1.68967	0.756744	86863.7	25518.9	8506.31	29.3781	146771	22753.9	9289.25	15.503	0.0214081	3.33527	Up
O35474	Edil3	62936	53079.8	69815.1	68884.3	71753.3	60336.6	40380.1	89.6247	36718.3	48828.2	44303.7	30026.1	34698.2	39353.5	41911.3	0.000463969	1.83431	0.875235	35145.4	14229.2	4743.08	40.4867	64467.5	7074.98	2888.35	10.9745	0.0214081	3.33351	Up
P26339	Chga	871405	669313	562878	889669	969787	523484	510726	403670	461297	472616	442046	457674	490097	456596	429526	0.000475998	1.63177	0.706434	458250	31728	10576	6.92373	747756	187274	76454.3	25.0448	0.021727	3.3224	Up
P14901	Hmox1	16692.4	18393.9	12494	15304	8738.17	12795.4	6352.12	89.6247	8840.6	6976.03	7846.92	8121.1	7257.69	8329.04	7735.82	0.000491746	2.05733	1.04078	6838.77	2638.08	879.361	38.5754	14069.6	3453.48	1409.88	24.5456	0.0218721	3.30826	Up
Q9Z1Z2	Strap	38453	33513	24917	27087.1	39222.7	36386.3	13595.3	89.6247	13136.3	16925.8	26585.7	23402	16458.5	19337.3	17976.3	0.000494634	2.02952	1.02114	16389.6	7489.28	2496.43	45.6952	33263.2	6001.15	2449.96	18.0414	0.0218721	3.30572	Up
Q9QUK6	Tlr4	99032.4	114787	93605.1	70950.8	83555.9	53799	68481.7	89.6247	35549.1	49290.2	89.6247	15678.7	31248.1	89.6247	50590.1	0.00050616	3.08074	1.62328	27900.8	25393.4	8464.45	91.0132	85955	21567.2	8804.77	25.0912	0.022151	3.29571	Up
Q91V41	Rab14	321305	322188	389824	233674	329634	233214	194768	194250	237911	198445	199960	150070	218070	214237	221857	0.000557932	1.50022	0.585177	203285	24756	8251.98	12.1779	304973	60998.1	24902.4	20.0011	0.0235826	3.25342	Up
Q8VC49	Ifi27l2b	10592.2	4169.29	11684.4	5271.42	7669.84	10761.8	89.6247	89.6247	4739.02	5108.46	89.6247	2738.3	89.6247	3571.42	3636.38	0.000591255	3.73279	1.90025	2239.12	2148.85	716.283	95.9685	8358.16	3142.63	1282.97	37.5995	0.0240292	3.22823	Up
Q9DCT6	0610010K14Rik	60942.9	55599.6	70720.3	70149.1	44888.3	62447.4	89.6247	89.6247	89.6247	89.6247	43756	89.6247	38975.2	32609.7	46774.8	0.000596093	3.36558	1.75085	18062.7	21646.7	7215.57	119.842	60791.3	9682.75	3952.97	15.9279	0.0240292	3.22469	Up
O70165	Fcna	75590.3	58345.7	76759.9	73882.3	44698.2	67042.6	42606.1	29294.7	46207.1	34659.9	42302.3	44383.5	46714.2	52701.9	49899.6	0.000600022	1.52913	0.612711	43196.6	7292.22	2430.74	16.8815	66053.2	12516.4	5109.82	18.949	0.0240292	3.22183	Up
P08071	Ltf	1.1035e+06	972649	1.5379e+06	1.1544e+06	1.26255e+06	1.26374e+06	1.01406e+06	738909	1.08958e+06	707256	622682	481629	682008	853702	757877	0.000680992	1.57492	0.655282	771967	189183	63061	24.5066	1.21579e+06	191695	78259.3	15.7672	0.026588	3.16686	Up
Q7TMM9	Tubb2a	42241.5	56304.5	56182.2	62411.8	78624	39198.9	26386.1	33527.1	38381.8	30778.1	39355.3	25797.2	29361.6	40877.5	22543.9	0.000682707	1.75062	0.807869	31889.9	6554.81	2184.94	20.5545	55827.1	14314.2	5843.74	25.6402	0.026588	3.16577	Up
Q99JY9	Actr3	43983.1	49290.3	39802.1	41177.2	26372.9	29567.9	10389.6	17105.9	23650	12996.2	20803.6	25732.5	22223.5	26126.3	30681.7	0.000727486	1.8201	0.864021	21078.8	6545.22	2181.74	31.0512	38365.6	8741.83	3568.84	22.7856	0.0278214	3.13818	Up
Q9D8T2	Gsdmd	22287	16971.5	13181.5	12411.1	14779.1	17970	14439.1	89.6247	11121.9	6375.77	10058.1	3931.06	6991.43	5011.13	5753.13	0.000824809	2.29571	1.19894	7085.7	4252.76	1417.59	60.0189	16266.7	3639.76	1485.93	22.3755	0.0306486	3.08365	Up
Q9QZL0	Ripk3	6287.36	6037.48	4306.36	6509.04	9645.55	9837.94	89.6247	89.6247	89.6247	89.6247	6079.55	2281.95	89.6247	5310.6	2351.4	0.000830293	3.88156	1.95664	1830.18	2392.54	797.513	130.727	7103.96	2187.19	892.917	30.7884	0.0306486	3.08077	Up
P28656	Nap1l1	33375.9	33213.3	37201.8	26596.5	38677.6	22892	15310.6	23771.3	20412.4	28661.5	24170.6	19458.4	18225.4	16534.9	16751.5	0.000849426	1.57087	0.651566	20366.3	4381.68	1460.56	21.5144	31992.8	6118.3	2497.78	19.124	0.0310846	3.07087	Up
B7ZNU6	Krtdap	27071.9	12173.5	89.6247	13658.5	14021.6	12458.7	89.6247	89.6247	89.6247	89.6247	89.6247	89.6247	5980.88	89.6247	89.6247	0.000881343	17.7983	4.15367	744.209	1963.75	654.584	263.871	13245.6	8564.91	3496.61	64.6621	0.0316176	3.05485	Up
Q91XE9	Creb3l3	74247.7	33277.2	68995.4	44361.9	74824.8	41662.9	29832.5	31817.9	23471.6	42407.4	32090.5	20571.3	20504.8	22472.8	20570.8	0.000888058	2.07621	1.05395	27082.2	7518.9	2506.3	27.7633	56228.3	18510.8	7556.99	32.9207	0.0316176	3.05156	Up
P62874	Gnb1	247430	181373	259686	186277	258055	196810	152077	151186	161981	181707	163826	96119	132883	56127.7	114608	0.000893784	1.6476	0.720367	134502	39440.9	13147	29.3237	221605	37221.5	15195.6	16.7963	0.0316176	3.04877	Up
Q9JJZ2	Tuba8	103588	88066.3	106038	77940	149198	66108	50775.3	62744.3	55781.2	59987.7	59588	48646.2	29843	64614.8	53429.3	0.000927334	1.8261	0.868767	53934.4	10501.8	3500.59	19.4714	98489.7	29099.1	11879.7	29.5453	0.0322017	3.03276	Up
Q68FH4	Galk2	11171.3	16267.4	20127.8	19947.3	18546.4	8413.5	89.6247	11290.3	89.6247	89.6247	9522.65	5765.59	9608.41	6933.75	5225.18	0.000933051	2.91497	1.54348	5401.64	4423.23	1474.41	81.8867	15745.6	4892.02	1997.16	31.0691	0.0322017	3.03009	Up
P35293	Rab18	48309.1	58014.1	65853.6	62107.7	65081.2	44706.5	23621.5	28769.2	45739.1	27132.4	44586	41361.3	45925.6	42721.3	38894.4	0.000946885	1.52356	0.607449	37639	8727.49	2909.16	23.1874	57345.4	8907.94	3636.65	15.5339	0.0324155	3.0237	Up
A0A140T8Q4	Igkv3-4	43906.9	22913.7	45856	23997.8	39362.6	53910.1	8920.95	17111.1	22237.5	89.6247	30677.8	12894.9	18319.5	14632.4	14937.9	0.000958226	2.46686	1.30268	15535.7	8477.26	2825.75	54.5662	38324.5	12446.9	5081.41	32.4776	0.0324392	3.01853	Up
Q9CX56	Psmd8	35815.4	37116	32652.5	19114.1	30144.8	32814.4	7951.72	89.6247	22850.7	89.6247	89.6247	89.6247	18838.7	24864	18451.4	0.000970501	3.01651	1.59288	10368.3	10790.4	3596.81	104.071	31276.2	6452.34	2634.16	20.6302	0.0324392	3.013	Up
Q922D8	Mthfd1	40450.4	55028.7	56132.1	50975.9	63183.1	72295.8	26334.7	32849.8	42966	36060.5	38563.3	27759	44790.9	44040.1	41000.1	0.000992354	1.51661	0.600846	37151.6	6904.19	2301.4	18.5838	56344.4	10811.4	4413.73	19.1881	0.0329105	3.00333	Up
O70309	Itgb5	45730.4	32588.9	34888.1	26227.8	30690.2	44304.4	22452.3	89.6247	15749.5	33220.4	21935.3	6783.46	12477.9	16578.9	15596.7	0.00104272	2.22001	1.15057	16098.2	9515.56	3171.85	59.1093	35738.3	7743.32	3161.2	21.6667	0.0340487	2.98183	Up
Q3V2T4	Krtdap	53065.8	55496.8	32935.2	43348	55589.2	39969.6	28508.1	32560	89.6247	22586.8	32280.8	20195	36043.9	25867.9	11689.1	0.00113701	2.0046	1.00331	23313.5	11435.7	3811.91	49.0521	46734.1	9411.91	3842.4	20.1393	0.0365653	2.94423	Up
Q8C165	Pm20d1	517097	333887	467629	375924	401496	344069	209128	297804	205396	384408	302937	94881.2	121802	124937	122828	0.00116016	1.96347	0.973408	207125	101599	33866.3	49.052	406684	72247.5	29494.9	17.765	0.0367529	2.93548	Up
Q9JK81	Myg1	14066.4	14043.5	8238.49	8090.16	1010.02	4535.06	89.6247	89.6247	89.6247	89.6247	89.6247	89.6247	89.6247	5553.23	89.6247	0.00119151	11.9574	3.57983	696.692	1821.2	607.068	261.407	8330.6	5169.13	2110.29	62.05	0.0368453	2.9239	Up
P68372	Tubb4b	314203	332272	374413	267672	446364	252832	165167	262601	192675	233173	255296	155747	159772	259059	194852	0.0011978	1.58738	0.666643	208705	44374.7	14791.6	21.262	331293	71550.5	29210.4	21.5974	0.0368453	2.92162	Up
A0A0B4J1I1	Igkv16-104	149648	210174	123516	159375	109925	128232	72125.3	106931	120583	87064.8	54696.2	78165.6	80804.1	99580.3	96107.9	0.00129179	1.65981	0.731016	88451	19775.6	6591.87	22.3577	146812	35858.7	14639.2	24.4249	0.039169	2.88881	Up
Q9D9B8	Igh-VJ558	65249.3	62805.6	79844.1	64242	42472.9	60547.2	31387.6	31038	58405.9	25474.9	40067.5	36602.5	44067.7	40877.7	47540.3	0.00134425	1.58313	0.662776	39495.8	9922.69	3307.56	25.1234	62526.8	11969.9	4886.71	19.1437	0.0401855	2.87152	Up
Q8R5H1	Usp15	115146	68564.1	86952.6	60743.1	108345	61875.7	43420.5	46257	42399.4	45172.8	71092	49522.7	37414.2	49865.1	50139.4	0.00139686	1.72862	0.789623	48364.8	9472.63	3157.54	19.5858	83604.5	23829.4	9728.3	28.5025	0.0411784	2.85485	Up
Q3UPH1	Prrc1	88568.3	46981.4	67854.7	61086.5	93890.2	44776.1	31363.5	34080.3	22987.7	41838.7	63974	12531.8	17707.6	19342.5	13133.8	0.00144561	2.35343	1.23476	28551.1	16573.6	5524.52	58.0488	67192.9	20583.5	8403.18	30.6334	0.0423214	2.83995	Up
Q7M6Z4	Kif27	21266.9	57115.4	30026.7	26243.7	48940.2	38480.2	89.6247	89.6247	89.6247	14771.9	33737.2	89.6247	89.6247	26810.5	89.6247	0.00152964	4.39127	2.13464	8428.58	13397.2	4465.74	158.95	37012.2	13865.4	5660.52	37.4617	0.0441722	2.81541	Up
Q8BIQ5	Cstf2	4007.11	6062.66	4691.26	6773	2719.3	3805.51	89.6247	89.6247	89.6247	89.6247	1498.34	89.6247	5202.1	89.6247	2903.01	0.00164768	4.15023	2.05319	1126.8	1815.06	605.019	161.081	4676.47	1506.94	615.204	32.2238	0.0463205	2.78313	Up
Q8BHL8	Psmf1	23477.1	20080.4	27066.2	26607.9	37407.2	26239.8	89.6247	24399.4	10513.1	14943.3	11598.9	9660.55	16939.9	18032.5	15434.8	0.00169214	1.98432	0.988648	13512.4	6746.43	2248.81	49.9275	26813.1	5815.97	2374.36	21.6908	0.0472575	2.77156	Up
Q04447	Ckb	264732	178407	264560	230977	267556	159399	128118	126788	119277	170395	218494	119964	169066	89513.4	97994.5	0.00180357	1.65249	0.724643	137734	40840.7	13613.6	29.6518	227605	47799.7	19514.2	21.0012	0.0500403	2.74387	Up
Q62188	Dpysl3	53974.1	42479.2	38302.7	36353.1	58192.2	37684.7	23178.3	17869.6	16938.5	19184.5	50131.3	19792.7	27222.3	24436.4	19339	0.00189408	1.83628	0.876784	24232.5	10269.3	3423.1	42.3781	44497.7	9301.02	3797.12	20.9023	0.0518733	2.7226	Up
Q3V0Y1	Ppp4r3c1	72113.7	77224.1	54176.4	62278.5	93178.3	77883.9	63070.9	89.6247	39368.1	62694.8	44387.8	17620.5	36162	30449.6	35411.8	0.00193414	1.9902	0.99291	36583.9	19945.6	6648.54	54.5202	72809.1	13555.1	5533.85	18.6173	0.0523296	2.71351	Up
P24547	Impdh2	21377	21162.5	19009.5	19676	28940.3	31856.6	8969.49	10198.6	13612.9	13189	22461.3	6347.67	12910.3	15621.9	17731.5	0.00200501	1.75998	0.81556	13449.2	4818.3	1606.1	35.8259	23670.3	5366.81	2190.99	22.6732	0.0534154	2.69788	Up
P97290	Serping1	2.1312e+06	2604580	2.98673e+06	3.54446e+06	2.43842e+06	3.19628e+06	2.70653e+06	1.42399e+06	2.21759e+06	1.46647e+06	1.38451e+06	1.49607e+06	1.81722e+06	2.16396e+06	1.9208e+06	0.00204749	1.52752	0.611194	1.84413e+06	453271	151090	24.5792	2.81695e+06	521655	212965	18.5184	0.0539852	2.68878	Up
Q3TYD4	Arsg	19198.6	8864	17017.3	13450.3	13082	11766.1	7965.3	5026.25	8644.43	8413.1	5716.72	5455.2	4762.85	9709.08	12876.6	0.00207589	1.82395	0.867065	7618.84	2669.13	889.709	35.0333	13896.4	3703.48	1511.94	26.6507	0.0543485	2.6828	Up
A2BHR0	Obp2b	9705.38	7247.27	9204.17	11539.9	8422.82	10653.4	89.6247	4755.48	8991.7	89.6247	89.6247	1819.71	9394.78	3111.23	89.6247	0.00208688	2.99526	1.58268	3159.04	3790.36	1263.45	119.984	9462.15	1539.33	628.428	16.2683	0.0543485	2.6805	Up
O88531	Ppt1	19557.3	19335.5	25275.8	16264.5	19599.9	20283.4	13236.2	89.6247	16716	89.6247	11136.7	11306	12351.1	12698.2	13004.3	0.00212076	1.99138	0.993771	10069.7	5882.13	1960.71	58.4139	20052.7	2920.57	1192.32	14.5645	0.0548488	2.67351	Up
Q9DBK7	Uba7	7420.81	7418.09	6023.49	12141.9	11575.7	7768.51	2473.7	2994.22	4637.11	7021.29	7554.65	89.6247	3811.29	3387.64	89.6247	0.00219081	2.44931	1.29237	3562.13	2616.72	872.241	73.4595	8724.76	2506.95	1023.46	28.7337	0.0553689	2.65939	Up
P55194	Sh3bp1	12372.3	12559.8	9837.25	17449.8	12214.4	13523.8	89.6247	6290.55	5636.33	89.6247	14845.2	5179.73	89.6247	7126.85	5513.66	0.00219128	2.60662	1.38218	4984.58	4692.44	1564.15	94.1391	12992.9	2501.31	1021.16	19.2514	0.0553689	2.6593	Up
Q9WVH9	Fbln5	71200.2	64666.3	66415.5	69887.8	52154.1	84457.9	31300	39762	39171	37050.2	53063.7	25118.5	74494.1	36938.8	42277.7	0.00220455	1.61712	0.693426	42130.7	14321.3	4773.77	33.9926	68130.3	10481.3	4278.96	15.3841	0.0553747	2.65668	Up
Q8C145	Slc39a6	75563.6	34800.5	40062.8	45586.9	46751.2	59522.7	36596.9	16338.2	35287.5	33655.1	35101.6	24905	27439.9	28972	24656.8	0.00223758	1.72438	0.78608	29217	6653.09	2217.7	22.7713	50381.3	14853.4	6063.86	29.4819	0.0558737	2.65022	Up
Q8VE43	Metrnl	11685.5	17088.4	19617	23357	13029.6	15250.2	9029.11	11500.7	10636.4	10115.8	12484.2	13591.1	10315.1	10866.5	8378.77	0.00232274	1.54813	0.63053	10768.6	1614.06	538.02	14.9885	16671.3	4328.73	1767.2	25.9652	0.0570918	2.634	Up
Q07174	Map3k8	81101.7	96522.9	108555	111813	72755.4	135740	82384.5	63848	81783.5	75441.8	55918.7	56389.5	72845.5	67913.7	46667.5	0.0023257	1.5082	0.592824	67021.4	12350.2	4116.74	18.4273	101081	22779.8	9299.81	22.5361	0.0570918	2.63345	Up
O88200	Clec11a	135282	128543	109500	129713	153426	127717	115256	102955	77295.5	117097	94230.6	27125.2	76699	52565.8	67507	0.00232671	1.60972	0.686811	81192.2	29703.6	9901.2	36.5843	130697	14152.3	5777.66	10.8283	0.0570918	2.63326	Up
Q4U4S6	Xirp2	44429.4	44284.9	42091.2	40832.9	70089.4	42799.9	38542	30276.9	16015.9	46279	23459.4	12108.6	19498.1	17805.4	23017.5	0.00234715	1.88012	0.910822	25222.5	11173.7	3724.58	44.3006	47421.3	11187.6	4567.3	23.5918	0.0571747	2.62946	Up
A0PK57	Or5an10	80074.6	88100.1	77971.8	77837	90908.9	65485	75890.5	19152.3	34427.3	80562.8	57260.7	32693.7	23163.4	29965.7	37757.2	0.00237323	1.84348	0.882429	43430.4	22454.8	7484.93	51.703	80062.9	8989.73	3670.04	11.2283	0.0572154	2.62466	Up
Q9QUN9	Dkk3	8511.05	5162.44	7270.4	15343.7	17438.4	14771.5	89.6247	89.6247	5455.28	5009.39	3205.87	2405.39	6163.07	8390.02	4058.56	0.00238566	2.94682	1.55916	3874.09	2754.64	918.212	71.104	11416.3	5053.47	2063.07	44.2656	0.0572154	2.62239	Up
Q61982	Notch3	13305.7	10462.7	13429.5	19350.3	20079.4	17416.3	11560.5	89.6247	4924.92	14108.7	8837.4	10398.8	89.6247	5130.03	89.6247	0.0024751	2.55418	1.35286	6136.58	5369.04	1789.68	87.4924	15674	3840.89	1568.04	24.5049	0.059027	2.60641	Up
Q921M7	Cyrib	33699.2	35226.6	41512.5	34898.6	33917.6	23643.3	8113.91	24677.1	19782.6	10025.4	29949	21235.8	28304.2	22213.7	20547.8	0.00263885	1.64646	0.719364	20538.8	7371.84	2457.28	35.8922	33816.3	5760.3	2351.63	17.0341	0.0621589	2.57858	Up
O89103	Cd93	4446.79	7199.98	6727.42	10169.5	6149.76	10574.4	5282.48	2973.89	5153.45	4986.36	3341.21	3310.13	3064.26	5980.13	3747.18	0.00283367	1.79449	0.843573	4204.34	1139.93	379.978	27.1133	7544.65	2383.21	972.942	31.5881	0.0654769	2.54765	Up
P47753	Capza1	55202.8	44744.2	65759	40544.8	68125.8	43253.5	19133.2	27884.6	39580.9	23465.8	50238.7	22079.5	20891.9	44067.1	28859.4	0.0028381	1.72499	0.786592	30689	11220.9	3740.29	36.5631	52938.4	11955.7	4880.89	22.5842	0.0654769	2.54697	Up
Q02819	Nucb1	681184	351458	539330	283490	575436	399676	367750	293155	226853	374208	293284	116382	116599	118008	130662	0.00286535	2.08447	1.05968	226322	109448	36482.8	48.3595	471762	151186	61721.6	32.0472	0.0657482	2.54282	Up
O35405	Pld3	25767.3	34906.6	27305	22742.6	31680.2	30392.5	29698.7	9360.67	22801.8	15710.6	17219.4	21700.8	19167.9	17394.9	12866	0.00292237	1.56214	0.643524	18435.6	5921.17	1973.72	32.1181	28799	4387.41	1791.15	15.2346	0.066696	2.53427	Up
Q8BH58	Tiprl	2887.65	1856.35	4096.33	89.6247	2889.96	4364.61	89.6247	89.6247	89.6247	89.6247	2792.64	89.6247	89.6247	89.6247	89.6247	0.00299704	6.91718	2.79018	389.96	901.005	300.335	231.051	2697.42	1569.57	640.774	58.1878	0.0676069	2.52331	Up
Q8BPF4	Hba-a1	117519	113804	125778	85570.2	177582	116552	58616	57492	71897.2	109572	25638.3	111448	60604.6	43959.9	68600.6	0.00300475	1.81829	0.862584	67536.5	27962.4	9320.8	41.4034	122801	30145.9	12307	24.5486	0.0676069	2.52219	Up
A0A0R4J097	Tgfbr3	37034	18741.7	52181.1	40861.1	40033.2	29289.5	24393.2	17262.2	27422.6	26199.5	21792.3	23332.1	16181.7	20056.3	16477.6	0.0030382	1.69436	0.760742	21457.5	4220.65	1406.88	19.6698	36356.8	11357	4636.48	31.2377	0.0676069	2.51738	Up
A2AQ07	Tubb1	466956	335428	535930	330628	666278	329585	263066	260626	334600	296159	277238	231066	180094	306360	244752	0.0030396	1.6697	0.739593	265996	45359.4	15119.8	17.0527	444134	138649	56603.1	31.2177	0.0676069	2.51718	Up
A0A2Z4SYY5	H2-D1	44576.4	55378.6	44246.5	45983.5	55339.6	36382.9	15936.9	32691.9	22516.1	53702.1	35725.7	22148.7	22890.1	24121.7	21096.7	0.00313453	1.68585	0.753476	27870	11406	3802.01	40.9259	46984.6	7306.98	2983.06	15.5519	0.0687612	2.50383	Up
P39655	Alox12	131807	93614.5	175899	84685.5	165233	88561	62762.5	67323.5	97547.9	81470.2	69909.9	62243	63409.6	80008	66853.1	0.00314931	1.70323	0.768273	72392	11790.8	3930.26	16.2874	123300	40439.1	16509.2	32.7972	0.0687612	2.50178	Up
P39054	Dnm2	123476	106479	127218	105249	172152	144462	50322.6	60991.3	112767	76401.7	109744	73006.7	85148.7	107010	92635.3	0.00318817	1.5215	0.605495	85336.4	22140.9	7380.29	25.9454	129839	25305.8	10331.1	19.4901	0.0687612	2.49646	Up
A3KFU5	Pabpc4	15473	16090.6	16755.1	15603.5	23704.7	13082.3	12498.7	9059.05	10669.8	89.6247	13136.8	12000.9	8233.06	9331.38	11054.3	0.00320208	1.75506	0.811517	9563.72	3914.78	1304.93	40.9336	16784.9	3610.87	1474.13	21.5127	0.0687612	2.49457	Up
Q61891	H2-D1	821381	542375	829748	684944	907968	620574	471224	609596	501036	669556	618211	294541	384194	344193	360120	0.00320724	1.55443	0.636387	472519	136122	45374	28.8077	734498	140754	57462.6	19.1633	0.0687612	2.49387	Up
O35309	Nmi	25654.7	21395.3	14887.1	21703.8	22724.2	12366.4	15294.2	89.6247	8928.9	16869.6	12214	8537.98	89.6247	89.6247	12003.5	0.0032415	2.40292	1.26479	8235.23	6652.42	2217.47	80.78	19788.6	5067.37	2068.75	25.6076	0.0691466	2.48925	Up
P52800	Efnb2	16981.3	15061.5	89.6247	13769.7	12571.7	10362.6	89.6247	89.6247	89.6247	89.6247	14025.2	89.6247	89.6247	89.6247	89.6247	0.00335637	7.00401	2.80818	1638.02	4645.2	1548.4	283.585	11472.7	6008.58	2452.99	52.3727	0.070484	2.47413	Up
Q9QXV0	Pcsk1n	3472.6	89.6247	6518.7	89.6247	3939.56	4067.19	89.6247	89.6247	89.6247	89.6247	89.6247	89.6247	89.6247	89.6247	89.6247	0.00335809	33.8026	5.07906	89.6247	0	0	0	3029.55	2512.43	1025.7	82.9309	0.070484	2.47391	Up
Q8C3I8	Hgh1	6455.5	89.6247	6374.01	10732.4	89.6247	5867.53	89.6247	89.6247	89.6247	89.6247	89.6247	89.6247	89.6247	89.6247	89.6247	0.00337061	55.0604	5.78294	89.6247	0	0	0	4934.77	4142.87	1691.32	83.9526	0.070484	2.47229	Up
Q99M15	Pstpip2	5136.04	89.6247	8181.14	89.6247	7427.52	89.6247	7288.99	9999.72	10773.7	5113.05	8209.76	9609.6	10270.1	9458.66	7896.67	0.00341431	0.400919	-1.31862	8735.59	1788.47	596.158	20.4734	3502.26	3870.58	1580.16	110.517	0.0710478	2.4667	Down
P16110	Lgals3	348828	340221	284150	315338	289992	212514	224983	270432	161980	275087	232829	101370	134881	113335	128708	0.00354398	1.63456	0.708901	182623	68547.5	22849.2	37.5351	298507	49454.7	20189.8	16.5673	0.0733813	2.45051	Up
O55189	Ambn	24557.6	19298.9	14412.4	11989.3	24647.2	19237.4	12719.2	12667.1	89.6247	14585.5	12868.9	8905.58	12222.4	9020.95	9885.22	0.00357845	1.84172	0.881052	10329.4	4302.79	1434.26	41.6559	19023.8	5159.78	2106.47	27.1228	0.0733813	2.4463	Up
A2A8Z1	Osbpl9	22222.1	24068.5	21674.8	15502.7	26130.1	44085.6	89.6247	13419	18128.8	12009.2	16412.1	7944.39	89.6247	15329.3	12833.7	0.00358922	2.39493	1.25998	10695.1	6667.62	2222.54	62.3429	25613.9	9727.44	3971.21	37.9771	0.0733813	2.445	Up
Q01102	Selp	17660.8	23304.5	24904.2	18135.6	17070.3	18901.7	89.6247	89.6247	22140.4	89.6247	11224.2	9807.68	89.6247	13659.1	11980.9	0.0035956	2.60176	1.37949	7685.64	7991.36	2663.79	103.978	19996.2	3277.44	1338.01	16.3904	0.0733813	2.44423	Up
P62307	Snrpf	89.6247	14760.1	4678.32	5647.79	12938.1	4831.18	89.6247	89.6247	89.6247	89.6247	89.6247	89.6247	89.6247	3753.74	89.6247	0.00371892	14.4087	3.84887	496.748	1221.37	407.124	245.873	7157.52	5567.89	2273.08	77.7908	0.0751753	2.42958	Up
P68369	Tuba1a	607830	520838	538840	458206	882147	415763	291029	392124	318038	356261	558917	285369	260651	292661	244571	0.00375679	1.71203	0.775706	333291	96183.3	32061.1	28.8586	570604	166457	67955.7	29.172	0.075581	2.42518	Up
Q8C7K6	Pcyox1l	12861.7	11422.9	19247.4	14937.1	20865.7	22873.4	15614.2	7676.55	7942.82	9659.88	12475.8	5037.61	12094.7	10991.4	8681.34	0.00378088	1.70018	0.765685	10019.4	3144.97	1048.32	31.3889	17034.7	4625.35	1888.29	27.1525	0.0757069	2.42241	Up
Q9EQG3	Scel	89.6247	12124.1	8089.98	7221	89.6247	5301.29	89.6247	89.6247	89.6247	89.6247	89.6247	89.6247	89.6247	89.6247	89.6247	0.00401874	61.2101	5.9357	89.6247	0	0	0	5485.94	4735.63	1933.31	86.3232	0.0775066	2.39591	Up
Q8R5F8	Eps8l1	7881.04	4961.17	89.6247	3292.14	89.6247	6888.48	89.6247	89.6247	89.6247	89.6247	89.6247	89.6247	89.6247	89.6247	89.6247	0.00410813	43.1467	5.43118	89.6247	0	0	0	3867.01	3325.86	1357.78	86.0058	0.0775066	2.38636	Up
O70445	Bard1	6057.05	89.6247	5076.29	6722.92	6004.97	89.6247	89.6247	89.6247	89.6247	89.6247	89.6247	89.6247	2440.6	89.6247	89.6247	0.00424483	11.4203	3.51353	350.844	783.657	261.219	223.364	4006.75	3079.15	1257.06	76.8492	0.0797314	2.37214	Up
Q8BYA0	Tbcd	13983.6	7786.3	3598.4	89.6247	6280.62	8860.45	89.6247	89.6247	89.6247	1131.09	4286.58	89.6247	89.6247	2840.58	89.6247	0.00428243	6.92343	2.79149	977.332	1548.17	516.056	158.407	6766.5	4740.56	1935.33	70.0593	0.0800832	2.36831	Up
Q3U829	Ap5z1	8081.86	89.6247	30531.5	37309.1	47271.5	27830.6	89.6247	89.6247	89.6247	89.6247	22004.6	89.6247	89.6247	89.6247	89.6247	0.00431123	9.97601	3.31846	2524.63	7305.01	2435	289.35	25185.7	17847.6	7286.25	70.864	0.0801611	2.3654	Up
B9EIW1	Hrc	38013.4	23397.9	24006.7	28013.3	20894	12888.7	8840.88	10060.9	9500.96	14280.3	24240.8	3167.66	15262.8	89.6247	12236.4	0.00434519	2.26065	1.17674	10853.4	7015.68	2338.56	64.6406	24535.6	8297.35	3387.38	33.8175	0.0801611	2.36199	Up
Q9JMH6	Txnrd1	4517.75	24311.1	12960.8	23537.2	4549.54	8930.54	89.6247	3048.86	89.6247	89.6247	89.6247	5564.43	89.6247	8421.54	2706.04	0.0044824	5.85519	2.54972	2243.22	3026.04	1008.68	134.897	13134.5	8930.7	3645.94	67.9942	0.081047	2.34849	Up
Q99LD8	Ddah2	2387.78	3554.49	5379.46	4909.65	2154.77	6088.18	89.6247	89.6247	89.6247	89.6247	89.6247	4889.28	89.6247	89.6247	3136.54	0.00450442	4.24254	2.08493	961.466	1784.64	594.879	185.616	4079.06	1628.25	664.729	39.9173	0.081047	2.34636	Up
B2RX70	Cped1	38474.9	27835.7	30183.8	25329.9	41269.2	33466.7	26653.1	16210.8	26064.7	11976.7	27135.9	15129.3	17873.2	26030.5	27271.4	0.0045066	1.51709	0.601309	21594	6177.75	2059.25	28.6087	32760	6191.25	2527.57	18.8988	0.081047	2.34615	Up
P11438	Lamp1	6775.88	9780.48	12765.1	7444.5	8924.97	15332.7	89.6247	3280.69	89.6247	6547.73	11602.9	3811.13	89.6247	2245.69	5291.69	0.00452489	2.76971	1.46974	3672.08	3783.18	1261.06	103.026	10170.6	3287.49	1342.11	32.3235	0.081047	2.34439	Up
Q99JY3	Gimap4	6710.66	9495.37	2460.97	8249.72	13668.4	9934.64	1208.59	89.6247	3091.17	3785.16	6047.12	3645.9	5756.22	3475.92	4081.46	0.00460337	2.4303	1.28114	3464.57	1905.8	635.268	55.0083	8419.96	3727.12	1521.59	44.2653	0.0814222	2.33692	Up
F6ZDS4	Tpr	37636.5	23890.9	43693.1	27823.4	24861.9	26109.7	89.6247	89.6247	89.6247	89.6247	89.6247	89.6247	39894.6	27582.3	89.6247	0.00476456	4.05295	2.01897	7567.13	15153.6	5051.21	200.256	30669.2	8083.6	3300.12	26.3573	0.0831177	2.32198	Up
Q61702	Itih1	1.61002e+07	8905470	1.36437e+07	8.74638e+06	7.82644e+06	9.44994e+06	5.47162e+06	6.70246e+06	8.00888e+06	5.93623e+06	9.13833e+06	4.81659e+06	6.00475e+06	7.16233e+06	6.75369e+06	0.00477916	1.61694	0.693269	6.6661e+06	1.3223e+06	440766	19.8362	1.07787e+07	3.306e+06	1.34967e+06	30.6716	0.0831177	2.32065	Up
Q91WG0	Ces2c	15683.3	89.6247	3429.29	8879.69	7929.24	12883.2	89.6247	89.6247	89.6247	89.6247	89.6247	4636.45	89.6247	89.6247	4971.35	0.00494488	7.16564	2.8411	1137.24	2080.48	693.495	182.941	8149.06	5779.1	2359.31	70.9174	0.0849839	2.30584	Up
Q64442	Sord	10098.7	28869.5	18435.8	11235.2	11003	10381.2	5109.85	89.6247	8985.54	8349.82	12936.1	3779.35	89.6247	89.6247	89.6247	0.00503183	3.41695	1.77271	4391.02	4804.93	1601.64	109.426	15003.9	7478.96	3053.27	49.8468	0.0861294	2.29827	Up
A0A140T8N9	Igkv6-32	623419	716882	707243	960677	534006	1.10929e+06	706719	460731	572624	472768	233980	582041	432311	365338	398844	0.00512253	1.65129	0.72359	469484	138001	46000.5	29.3943	775252	216908	88552.5	27.9791	0.0873298	2.29052	Up
Q9DB29	Iah1	24168.4	46333.9	49640.5	27299.9	33985.4	55616.1	25640.2	89.6247	8169.69	29949.1	33453.7	21471.8	24030.2	11452.1	16527	0.00529696	2.08197	1.05795	18975.9	10852.9	3617.62	57.1928	39507.4	12834.1	5239.5	32.4853	0.0899425	2.27597	Up
A2AJ15	Man1b1	12188.2	7118.74	6237.64	9600.67	3710.7	4703.51	89.6247	89.6247	4845.87	2819.05	7298.16	2218.78	3361.49	89.6247	89.6247	0.00533797	3.126	1.64432	2322.43	2559.4	853.134	110.204	7259.91	3161.16	1290.54	43.5426	0.0902776	2.27262	Up
Q60996	Ppp2r5c	14689.3	16167	22566.2	13886.7	15259.7	12564.4	5505.3	4921.64	11496.5	7764.71	16806	4872.21	7775.36	12579.4	10288.9	0.00543231	1.74003	0.799113	9112.22	4037.89	1345.96	44.3129	15855.5	3508.66	1432.41	22.1289	0.0904725	2.26502	Up
Q8C3W9	Plk4	62689.3	59924.6	78631.6	42801.9	35484.2	59727.5	51013.5	28001.9	41423.3	34906.2	23711.6	45228.2	26342.2	34608.6	36279.7	0.00543474	1.58278	0.662463	35723.9	9019.06	3006.35	25.2466	56543.2	15359.4	6270.43	27.1639	0.0904725	2.26482	Up
Q9JM14	Nt5c	29315.8	22137.9	36644.6	25905.5	41345.3	20219.4	12895.4	21056.9	18027.6	13967.5	29176.7	10911.2	14313.4	20049.7	16977.9	0.00549735	1.67339	0.742778	17486.3	5514.7	1838.23	31.5373	29261.4	8298.2	3387.73	28.3589	0.0911573	2.25985	Up
Q3U0V1	Khsrp	333782	326897	251555	276935	347091	244464	238996	153664	204630	155896	330958	103112	226584	150931	177515	0.00560335	1.53309	0.616445	193587	66541	22180.3	34.3726	296787	44684.3	18242.3	15.056	0.0925534	2.25155	Up
O08739	Ampd3	2992.4	89.6247	4819.41	89.6247	5207.1	1792.07	89.6247	89.6247	89.6247	89.6247	89.6247	89.6247	89.6247	89.6247	89.6247	0.00584842	27.8759	4.80095	89.6247	0	0	0	2498.37	2239.26	914.174	89.6288	0.0954868	2.23296	Up
Q99JB2	Stoml2	4072.18	3129.73	6282.71	89.6247	11176.9	1384.37	89.6247	89.6247	89.6247	89.6247	89.6247	89.6247	89.6247	89.6247	89.6247	0.00589645	48.6017	5.60294	89.6247	0	0	0	4355.92	3971.23	1621.25	91.1687	0.0958743	2.22941	Up
P11088	Flg	44820.7	34956.9	26402.1	70735.8	45834.9	38765.7	23195.3	25512.1	15697.1	17711	10873.4	21946.3	36327.4	24386.8	36630.9	0.00591733	1.84791	0.885892	23586.7	8646.3	2882.1	36.6575	43586	15077.6	6155.42	34.5929	0.0958743	2.22787	Up
P58158	B3gat3	9086.23	11987.5	12068.7	12349.5	9170.13	89.6247	89.6247	6295.17	89.6247	89.6247	4352.72	89.6247	89.6247	9127.47	89.6247	0.00595286	4.04308	2.01546	2257.01	3465.68	1155.23	153.552	9125.28	4666.87	1905.24	51.1422	0.0960833	2.22527	Up
A0A0R4IZZ5	Clec4f	12994.3	11055.3	10259.3	4785.24	12707.3	8966.39	7217.69	89.6247	2076.5	10285.4	4068.98	89.6247	4404.45	5210.29	7054.3	0.00606855	2.25084	1.17046	4499.65	3406.91	1135.64	75.7151	10128	3021.27	1233.43	29.8309	0.097236	2.21692	Up
Q3UJD6	Usp19	18649.8	14516.3	11228.3	12010.8	19595.8	17154.7	9460.65	4872.36	9266.92	8819.75	12506.8	5710.23	10731.5	16261.5	8981.92	0.00622093	1.61334	0.690047	9623.51	3404.09	1134.7	35.3726	15526	3487.69	1423.84	22.4636	0.0992777	2.20614	Up
Q62504	Spen	31766.4	22378.7	20144.3	36601.6	33061.9	24323.8	25779.9	17225.5	20040.3	25688.3	16317.4	18708.7	10477.5	15367.4	15698.2	0.00636887	1.52698	0.610682	18367	4941.37	1647.12	26.9035	28046.1	6642.41	2711.75	23.6839	0.10038	2.19594	Up
A0A5F8MPI9	Rapgef1	36743.5	28976.6	32857.6	16489.1	43017.2	44123.2	13310.4	10690.8	17714	89.6247	20481.8	25977.1	27338.2	16369.7	26501.4	0.00638458	1.91396	0.936561	17608.1	8851.73	2950.58	50.2708	33701.2	10236.7	4179.12	30.3749	0.10038	2.19487	Up
Q62186	Ssr4	9433.94	17114.6	19766.7	13444.1	8224.33	14885.4	89.6247	14393.8	89.6247	6258.06	7491.42	5485.8	7386.07	9457.02	5738.31	0.00648044	2.20437	1.14036	6265.52	4418.46	1472.82	70.5202	13811.5	4428.15	1807.78	32.0613	0.101109	2.1884	Up
Q61646	Hp	362498	788058	966577	795530	529423	432807	186175	327860	315666	284623	351630	94122.8	614416	305203	449872	0.00654328	1.98403	0.988431	325508	147799	49266.3	45.4056	645815	238631	97420.8	36.9504	0.101373	2.1842	Up
Q9CYR0	Ssbp1	3486.84	8660.47	9710.21	4497.72	89.6247	89.6247	89.6247	89.6247	89.6247	89.6247	89.6247	89.6247	89.6247	89.6247	89.6247	0.0066098	49.3437	5.62479	89.6247	0	0	0	4422.42	4107.29	1676.79	92.8743	0.102031	2.17981	Up
Q9JLV1	Bag3	26979.7	16386.1	17091	22969	25533.5	14294.9	11815.9	11329.1	9250.98	14242.5	14175.6	11492.7	20908.1	15686.1	10612.4	0.00675209	1.54695	0.629429	13279.3	3503.56	1167.85	26.3837	20542.4	5300.14	2163.77	25.801	0.103475	2.17056	Up
P15307	Rel	5532.06	89.6247	3535.41	89.6247	4708.48	1401.36	89.6247	89.6247	89.6247	89.6247	89.6247	89.6247	89.6247	89.6247	89.6247	0.00702155	28.5572	4.83578	89.6247	0	0	0	2559.43	2364.26	965.203	92.3744	0.104902	2.15357	Up
Q8C0R0	Usp37	89.6247	89.6247	89.6247	89.6247	89.6247	89.6247	40705.4	89.6247	33279.6	89.6247	44105	39851.8	39805.8	89.6247	40478.4	0.00705699	0.00338214	-8.20785	26499.4	20002.9	6667.63	75.4843	89.6247	0	0	0	0.104902	2.15138	Down
Q9D2V7	Coro7	30065.8	18324.5	18953.6	13693.2	25160.6	18913.7	4629.97	9468.54	9142.36	6737.4	16892.5	9129.56	10952.7	17463.2	20098.4	0.00709274	1.79561	0.84447	11612.7	5290.8	1763.6	45.5603	20851.9	5804.4	2369.64	27.8363	0.104902	2.14919	Up
Q8BYK6	Ythdf3	89.6247	89.6247	89.6247	89.6247	89.6247	89.6247	89.6247	89.6247	3676.03	89.6247	3475.13	3944.11	4351.15	4172.92	3500.16	0.00712872	0.0344882	-4.85775	2598.71	1903.52	634.507	73.2488	89.6247	0	0	0	0.104902	2.14699	Down
Q91WG2	Rabep2	218354	205068	144833	262485	193929	89.6247	115075	89.6247	89.6247	104766	89.6247	68373.3	104511	89.6247	84873	0.00714845	3.21606	1.6853	53106.3	52005.5	17335.2	97.9271	170793	91861.9	37502.5	53.7855	0.104902	2.14579	Up
Q80TB7	Zswim6	22533	47586.4	42252.4	34044.4	31477.5	63695.4	89.6247	89.6247	25136.9	7407.92	89.6247	28705.2	30991.6	28273.9	27230	0.00714957	2.4483	1.29178	16446	14044	4681.33	85.3943	40264.8	14400.5	5878.99	35.7645	0.104902	2.14572	Up
Q3U6J0	AW112010	89.6247	4616.55	89.6247	10125.4	89.6247	89.6247	26675.7	11486	23322.4	89.6247	89.6247	21270.5	24655.2	27207.6	22152.8	0.00717945	0.144318	-2.79268	17438.8	10849.9	3616.65	62.2172	2516.74	4144.01	1691.79	164.658	0.104902	2.14391	Down
Q4KML4	Abracl	110214	75247.1	65071.5	68528.6	77500.4	47121.5	65287.4	46669.2	56228.9	54291.9	45160.3	45566.6	52833.6	30381.6	41651.7	0.00719117	1.51922	0.603327	48674.6	9949.18	3316.39	20.4402	73947.2	20771.9	8480.08	28.0901	0.104902	2.1432	Up
Q9WTQ5	Akap12	13641.9	16407.6	13485.6	21414.2	15333.1	8864.43	15845.2	89.6247	16452.2	89.6247	5759.28	89.6247	5945.67	89.6247	89.6247	0.00725806	3.00829	1.58894	4938.95	6807.8	2269.27	137.839	14857.8	4120.59	1682.23	27.7335	0.105515	2.13918	Up
E9QAT4	Sec16a	18754	11346.7	18876.3	15080	18136.2	25456.3	89.6247	89.6247	7115.54	18060.9	15167.3	10125.7	9254.77	11173.2	89.6247	0.00728548	2.26898	1.18204	7907.35	6681.88	2227.29	84.5021	17941.6	4684.53	1912.45	26.1099	0.105552	2.13754	Up
D4AFX7	Dnajc13	7404.84	4086.12	9440.78	9072.33	1470.09	10655.3	89.6247	89.6247	89.6247	89.6247	5511.97	4657.37	89.6247	4912.51	3641.93	0.00739964	3.29619	1.7208	2130.21	2466.51	822.169	115.787	7021.57	3545.27	1447.35	50.4911	0.106285	2.13079	Up
Q62077	Plcg1	15882.1	14033.5	9227.35	9770.44	15834.6	11105.5	89.6247	9234.29	5618.24	5640.24	12352.6	8430.55	89.6247	6157.54	9783.33	0.00763331	1.98237	0.987225	6377.34	4182.12	1394.04	65.5778	12642.2	2996.44	1223.29	23.7019	0.108514	2.11729	Up
Q9D662	Sec23b	89.6247	3038.71	4921.26	2466.46	2988.16	3441.36	89.6247	89.6247	89.6247	89.6247	89.6247	89.6247	3878.38	89.6247	89.6247	0.00764325	5.53128	2.46761	510.598	1262.92	420.973	247.341	2824.26	1578.44	644.395	55.8885	0.108514	2.11672	Up
Q7TQH0	Atxn2l	13512.9	15180	13906.5	9910.57	16570.3	10975.9	7226.51	11828.7	6563.22	14598.4	10808.5	6238.24	7035.55	5368.02	7105.35	0.00772857	1.56416	0.645387	8530.27	3122.07	1040.69	36.5999	13342.7	2510.81	1025.03	18.8178	0.109091	2.1119	Up
P57110	Adamts8	10793.1	16697.4	8859.45	15846.5	13916.1	18640	89.6247	10339.1	89.6247	11007	13948.3	89.6247	6635.99	89.6247	9722.47	0.00773533	2.44425	1.28939	5779.04	5707.73	1902.58	98.7661	14125.4	3710.47	1514.79	26.268	0.109091	2.11152	Up
Q62415	Ppp1r13b	19886.7	25556.3	13272	36323.9	29648.6	23611.1	22268.3	7887.54	11186.6	13671.6	12556.1	14922	20950.8	9101.56	16629.7	0.00783245	1.72208	0.784151	14352.7	4934.43	1644.81	34.3798	24716.4	7940.89	3241.85	32.128	0.110095	2.1061	Up
Q0VGU4	Vgf	9954.68	6322.29	6600.12	7626.15	10618.4	7973.52	5728.42	4338.73	7909.15	8567.61	2667.33	89.6247	89.6247	2179.25	89.6247	0.00787108	2.3261	1.21791	3517.71	3318.84	1106.28	94.3466	8182.53	1754.53	716.284	21.4424	0.110273	2.10397	Up
Q7TSK7	Adamtsl2	33960.3	14005.9	18183.8	20220	16061	20276.5	13301.3	8774.76	17019.7	16260.2	11333.9	12179.4	89.6247	9979.17	6112.63	0.00793015	1.93645	0.953416	10561.2	5218.83	1739.61	49.4151	20451.3	7050.34	2878.29	34.4739	0.110735	2.10072	Up
P56974	Nrg2	89.6247	64964.8	92752.4	87018.4	119676	85249	54595.2	40873.7	89.6247	46135.3	89.6247	24936.1	89.6247	89.6247	44463.5	0.00803126	3.19179	1.67437	23484.7	23491.6	7830.52	100.029	74958.3	40676.3	16606	54.2652	0.111779	2.09522	Up
Q8BK48	Ces2e	395850	184386	327264	242091	229373	302098	160895	131382	211119	177316	198478	129377	250454	190658	223941	0.00807273	1.50667	0.591364	185958	40769.5	13589.8	21.9241	280177	76531.8	31244	27.3155	0.111989	2.09298	Up
Q3TCJ1	Abraxas2	3621.2	4760.73	12748.2	3247.38	4254.03	5271.88	89.6247	89.6247	89.6247	89.6247	89.6247	5193.61	89.6247	89.6247	4397.94	0.008106	4.97656	2.31515	1135.44	2084.73	694.91	183.606	5650.57	3554.03	1450.93	62.8968	0.112085	2.09119	Up
Q6P6M7	Sepsecs	148156	81729.5	102665	173198	75903.6	72789.3	152021	142407	205384	136776	165059	318547	290100	235005	188023	0.00817141	0.535456	-0.901159	203702	65462.5	21820.8	32.1364	109074	42059.5	17170.7	38.5606	0.112622	2.0877	Down
Q80X76	Serpina3f	3913.27	26051.3	17008.5	25961.5	23434.6	21754.7	19412.5	13339.9	5849.18	14454.2	7220.39	89.6247	3867.51	89.6247	89.6247	0.0082373	2.75079	1.45985	7156.96	7106.81	2368.94	99.2993	19687.3	8416.39	3435.98	42.7503	0.113163	2.08422	Up
Q91XF0	Pnpo	27452.9	23174.4	39501.6	20687.4	28869	20681.8	7116.48	25100.7	12065.3	24253	22005	10601.8	15301.6	13422.8	11061.2	0.00837321	1.70691	0.771385	15658.6	6528.85	2176.28	41.6948	26727.9	7126.67	2909.45	26.6638	0.114659	2.07711	Up
O55023	Impa1	12904.6	16029.8	21258.7	11160.7	14355.9	16935.3	9238.13	12868.3	7953.96	13646.2	8794.21	11938.9	89.6247	10769.9	6836.21	0.00865755	1.69193	0.758673	9126.16	4084.23	1361.41	44.753	15440.9	3531.5	1441.73	22.8711	0.118171	2.06261	Up
Q8C0D5	Efl1	64425	45288.6	43472.1	36651.9	55243.7	44594	19673.1	19465.7	44260.1	19942	42407.4	21893.5	37218.8	32271.9	43221.3	0.00886003	1.54987	0.632151	31150.4	10965.6	3655.2	35.202	48279.2	9899.66	4041.52	20.505	0.120167	2.05257	Up
Q8C6A2	Flg	111968	57224.1	62059.3	119035	94469.2	103948	69899.8	54738.5	24323	30282.7	37356.3	41345.5	55267.2	91021.1	73888	0.00888805	1.72143	0.783611	53124.7	22063.9	7354.65	41.5324	91450.6	26009.5	10618.3	28.441	0.120167	2.05119	Up
A0A9L6KDG1	Zfp33b	6612.14	6748.52	3456.81	13020.4	6740.98	9975.21	13768.4	8275.27	28916.2	9904.4	11667.3	19048.1	21782.7	22252.9	16736.6	0.00888871	0.458354	-1.12547	16928	6727.1	2242.37	39.7395	7759.01	3300.77	1347.53	42.5411	0.120167	2.05116	Down
Q6PHS9	Cacna2d2	119754	179579	203009	242167	174950	239198	138596	92718.6	163722	62873.5	86353.3	129386	169113	139076	159284	0.00903736	1.52305	0.606963	126791	37731.7	12577.2	29.7589	193110	45875.1	18728.4	23.756	0.121789	2.04396	Up
Q3TW96	Uap1l1	13226.6	10936.6	10583.5	10490.2	12475.1	11308.3	6139.33	12229.9	3279.3	89.6247	12114.7	2965.7	8217.03	89.6247	5457.19	0.00908632	2.04676	1.03335	5620.27	4563.54	1521.18	81.1979	11503.4	1108.66	452.609	9.63771	0.122061	2.04161	Up
A6X935	Itih4	1.17455e+07	22276400	2.13438e+07	2.76822e+07	2.30379e+07	2.68357e+07	1.55846e+07	1.1975e+07	1.6755e+07	1.02041e+07	9.02993e+06	1.52332e+07	2.0998e+07	1.46168e+07	1.80623e+07	0.00931463	1.50524	0.589991	1.47177e+07	3.80874e+06	1.26958e+06	25.8787	2.21536e+07	5.69683e+06	2.32572e+06	25.7152	0.124734	2.03083	Up
Q9D6Y7	Msra	10161.7	9944.88	11436.4	14605.6	12900.8	89.6247	89.6247	89.6247	5350.7	89.6247	11034.5	89.6247	6766.49	89.6247	89.6247	0.00941585	3.74464	1.90483	2632.16	4090.67	1363.56	155.412	9856.49	5095.31	2080.15	51.6949	0.125299	2.02614	Up
Q8BFZ3	Actbl2	66490.5	46343.6	48897	20705.1	45900.6	28069.7	20238.1	27366.5	32419.8	10906.4	32878.2	12395.5	30259.2	23241	23045.5	0.00948031	1.8078	0.854234	23638.9	8068.45	2689.48	34.132	42734.4	16283.3	6647.62	38.1034	0.12537	2.02318	Up
Q9EPK7	Xpo7	10515.9	7893.15	13948	89.6247	8833.56	7023.43	89.6247	89.6247	89.6247	89.6247	7269.55	89.6247	89.6247	6222.83	4880.31	0.00985242	3.83151	1.93791	2101.16	3076.15	1025.38	146.403	8050.62	4602.76	1879.07	57.1728	0.129887	2.00646	Up
Q8R086	Suox	89.6247	4934.55	4099.69	6378.66	89.6247	6790.87	3507.73	89.6247	89.6247	89.6247	89.6247	89.6247	89.6247	89.6247	89.6247	0.010006	7.94714	2.99044	469.415	1139.37	379.79	242.721	3730.5	2982.5	1217.6	79.9491	0.130969	1.99974	Up
Q8VDM4	Psmd2	33555.7	35116.5	31287.4	31701.6	53959.9	34438.5	11388.4	22452.8	23139.6	23594.2	33036	18236.3	30561	34485.5	21055.3	0.0102695	1.51453	0.598866	24216.6	7403.21	2467.74	30.5708	36676.6	8598.73	3510.42	23.4447	0.131914	1.98845	Up
Q7TQ32	Hjv	17095.2	10549.7	11414.9	89.6247	89.6247	21587.1	11712.8	21412.8	21188.1	19133.1	15090.4	25420.1	20999.8	24797.8	23539.5	0.0102859	0.497774	-1.00644	20366	4495.26	1498.42	22.0723	10137.7	8754.71	3574.09	86.358	0.131914	1.98776	Down
Q6LD55	Apoa2	11129.4	6003.83	9817.65	10178.6	6540.08	10636	89.6247	8334.53	4724.16	10834.2	2738.1	3441.72	2795.76	2004.23	4839.81	0.0104065	2.04658	1.03322	4422.46	3311.85	1103.95	74.8869	9050.93	2203.69	899.651	24.3476	0.132942	1.9827	Up
Q811M1	Arhgap15	89.6247	89.6247	89.6247	89.6247	89.6247	89.6247	89.6247	89.6247	3607.58	89.6247	7859.81	7683.93	8838.18	8792.64	6956.1	0.010909	0.0183294	-5.7697	4889.68	3912.94	1304.31	80.0244	89.6247	0	0	0	0.135803	1.96221	Down
Q8C4Y3	Nelfb	16250.5	41493.9	15794.1	43724.1	31042.6	19186.8	21372.8	8748.54	89.6247	20624.8	18151.5	17366.4	11044.3	8672.62	10602.1	0.0109531	2.15336	1.10659	12963.6	6954.2	2318.07	53.6439	27915.3	12674.8	5174.47	45.4045	0.135953	1.96046	Up
Q61712	Dnajc1	89.6247	89.6247	89.6247	3098.77	89.6247	89.6247	89.6247	5501.2	4040.21	89.6247	2948.89	8713.71	7649.61	5422.47	5592.56	0.0111511	0.13285	-2.91213	4449.77	3004.58	1001.53	67.5221	591.15	1228.48	501.525	207.812	0.138007	1.95268	Down
Q8BWP8	B4gat1	3210.57	5179	5007.28	89.6247	6067.83	89.6247	89.6247	89.6247	89.6247	89.6247	89.6247	89.6247	89.6247	3207.82	89.6247	0.0113127	7.50759	2.90835	436.091	1039.4	346.466	238.344	3273.99	2635.27	1075.85	80.4912	0.138968	1.94643	Up
Q6NXL1	Sec24d	48449.1	15980.7	32294.4	25634.7	61673.4	29081.1	17345.1	18123	7731.5	13797.2	31392.6	16396.1	15163.9	24348.1	12499.4	0.0113151	2.03875	1.02769	17421.9	6901.77	2300.59	39.6155	35518.9	16628.5	6788.54	46.8158	0.138968	1.94634	Up
Q99JT9	Adi1	2485.64	6082.62	4802.92	5912.36	8592.95	89.6247	89.6247	89.6247	3635.17	89.6247	4825.31	89.6247	89.6247	89.6247	89.6247	0.0114417	4.61596	2.20663	1009.76	1849.92	616.641	183.204	4661.02	2989.88	1220.61	64.1465	0.139972	1.94151	Up
Q6PDI5	Ecpas	12786.2	17696.2	18241.7	18456.4	22488.7	22649.3	89.6247	10498.4	12892.3	10083.8	14976.2	9637	5516.61	21212.4	12017.7	0.0115146	1.73825	0.797632	10769.3	5876.8	1958.93	54.5697	18719.8	3638.67	1485.48	19.4376	0.140055	1.93875	Up
Q61112	Sdf4	78277.1	56205.5	76229.8	42374.5	96353.9	39688.6	46728.8	43006.3	22583.1	73722	32163.2	9738.4	16143.3	30613.8	22077.9	0.0116019	1.96678	0.975834	32975.2	19385.3	6461.78	58.7876	64854.9	22428.8	9156.52	34.583	0.140613	1.93547	Up
P16675	Ctsa	21144	16878.5	23150.1	15989	19809.7	25121.1	89.6247	14229.5	11531.1	13278.4	14241.7	12019.7	14163.5	18767.8	18250.4	0.0116546	1.57104	0.651717	12952.4	5420.97	1806.99	41.8529	20348.7	3538.24	1444.48	17.388	0.140613	1.9335	Up
Q8BNA6	Fat3	55365.8	42667.4	62426.8	39821.4	89.6247	58081.4	89.6247	89.6247	89.6247	89.6247	48582.3	89.6247	89.6247	43007.7	89.6247	0.0117081	4.20396	2.07175	10246.4	20202.3	6734.1	197.165	43075.4	22844	9326.02	53.0326	0.140613	1.93151	Up
Q80TE7	Lrrc7	10010.9	6022.2	9445.48	5979.89	11470.2	7973.33	89.6247	8930.53	4287.33	6758.87	8120.78	89.6247	89.6247	89.6247	3675.75	0.0121546	2.37625	1.24869	3570.19	3684.28	1228.09	103.196	8483.67	2225.55	908.576	26.2333	0.145341	1.91526	Up
Q9JL76	Igkv4-72	15563.7	2199.19	12916.8	89.6247	7804.17	9380.58	1879.51	89.6247	89.6247	89.6247	89.6247	89.6247	5099.29	6485.21	89.6247	0.0122379	5.13729	2.36101	1555.75	2496.45	832.151	160.466	7992.35	5992.53	2446.44	74.9783	0.145927	1.91229	Up
Q8BSB7	Tfpi	25330.2	14556.2	11780.8	16875.2	16960.1	14489.7	14295.6	5368.79	9137.9	8160.06	18596.5	5921.33	10536.9	8494.39	9752.32	0.0124596	1.66166	0.732629	10029.3	4140.84	1380.28	41.2874	16665.3	4652.98	1899.57	27.9201	0.147789	1.90449	Up
A0A0A6YXA5	Ighv1-15	5300.26	4418.87	5218.92	5409	89.6247	12192.4	89.6247	89.6247	89.6247	89.6247	89.6247	89.6247	6955.86	89.6247	89.6247	0.0124738	6.37879	2.67328	852.54	2288.75	762.915	268.462	5438.17	3881.57	1584.64	71.3764	0.147789	1.904	Up
P54731	Faf1	13427.9	2477.66	9104.1	5882.55	13505.3	7632.61	89.6247	6046.36	2584.41	3040.5	7108.41	4588.86	3126.3	5012.36	3359.85	0.0124986	2.23262	1.15874	3884.07	2076.33	692.11	53.4575	8671.68	4321.96	1764.43	49.84	0.147789	1.90314	Up
P97785	Gfra1	3189.68	89.6247	4309.13	2895.29	2442.72	3975.67	3094.26	89.6247	2134.48	89.6247	89.6247	1690.1	89.6247	89.6247	89.6247	0.0126376	3.4001	1.76558	828.51	1164.97	388.324	140.61	2817.02	1502.84	613.532	53.3486	0.148605	1.89834	Up
O08573	Lgals9	22592.9	28077.7	25370.8	16767.2	25544.1	20533.5	20913.6	89.6247	18422.6	14430.2	12770.6	15797	15012.7	12524.1	21766.1	0.0128708	1.58153	0.661319	14636.3	6380.19	2126.73	43.5916	23147.7	4070.43	1661.75	17.5846	0.150514	1.89039	Up
P06683	C9	3.86123e+06	1537680	3.38233e+06	1.79076e+06	2.98247e+06	2.12723e+06	1.33769e+06	1.25164e+06	2.55153e+06	1.16738e+06	1.61259e+06	1.34088e+06	1.98773e+06	1.3126e+06	1.73416e+06	0.0130432	1.64537	0.718411	1.58847e+06	447183	149061	28.1518	2.61362e+06	933255	381000	35.7074	0.151695	1.88461	Up
A0A1L1SR46	Csk	17178.8	31301.1	37212.5	19279.8	13780.4	25161.8	16209.6	89.6247	26702.1	6910.36	89.6247	18108	89.6247	11545.7	11370.7	0.0132197	2.36921	1.24441	10123.9	9297.72	3099.24	91.8391	23985.7	8971.9	3662.76	37.4052	0.153327	1.87878	Up
Q8R5A6	Tbc1d22a	7652.1	15677.5	9178.61	89.6247	15059.5	6617.9	89.6247	89.6247	89.6247	89.6247	8760.78	89.6247	89.6247	8665.64	89.6247	0.0134412	4.50946	2.17296	2005.98	3802.72	1267.57	189.569	9045.88	5800.21	2367.92	64.1199	0.154306	1.87156	Up
Q58A65	Spag9	18565	13394.1	12984.6	12083.5	14269	11010.9	12384.4	89.6247	10186.8	9326.39	14168.1	4766.07	89.6247	6879.84	8361.73	0.0134603	1.86349	0.898004	7361.39	4964.01	1654.67	67.433	13717.9	2624.49	1071.45	19.132	0.154306	1.87095	Up
D3YUN6	C1qtnf5	5344.95	89.6247	4948.18	4064.08	3005.3	4385.39	89.6247	89.6247	89.6247	89.6247	89.6247	3334.43	4509.8	89.6247	89.6247	0.0136125	3.8666	1.95107	941.289	1715.32	571.775	182.231	3639.59	1916.33	782.339	52.6524	0.154306	1.86606	Up
Q9WTX5	Skp1	3122.52	4804.89	5421.98	5673.07	5712.83	89.6247	89.6247	3461.18	2175.47	89.6247	2760.11	89.6247	89.6247	3015.96	1592.35	0.0136195	2.78648	1.47844	1484.84	1420.9	473.633	95.6936	4137.48	2206.83	900.933	53.3374	0.154306	1.86584	Up
Q62059	Vcan	89.6247	13297.2	5495.78	89.6247	3235.82	5735.87	89.6247	89.6247	89.6247	89.6247	89.6247	89.6247	89.6247	89.6247	89.6247	0.0136723	51.9647	5.69946	89.6247	0	0	0	4657.32	4904.33	2002.18	105.304	0.154306	1.86416	Up
Q8BJY1	Psmd5	28767.8	36430.8	41490.3	21098.6	40882	25995.2	89.6247	15706.8	16115.3	22280.7	34214.4	9021.59	23954.6	24188.3	20816.2	0.013704	1.75492	0.811406	18487.5	9816.95	3272.32	53.1005	32444.1	8399.4	3429.04	25.8888	0.154306	1.86315	Up
Q8BW96	Camk1d	4226.53	8466.41	4712.18	1250.17	4121.92	89.6247	89.6247	89.6247	89.6247	89.6247	89.6247	3991.8	89.6247	1397.74	89.6247	0.0137752	5.70064	2.51112	668.546	1319.18	439.725	197.32	3811.14	2938.05	1199.46	77.0912	0.154697	1.8609	Up
Q80ZU7	Bpifb3	7935.58	14020.9	5593.98	8682.15	9023.84	11468	89.6247	7310.8	4697.83	89.6247	6895.75	5352.75	4836.25	9130.57	6001.76	0.0138474	1.91615	0.938213	4933.88	3070.54	1023.51	62.2337	9454.08	2929.13	1195.81	30.9827	0.155098	1.85863	Up
P52431	Pold1	2835.6	12172.5	3821.17	6967.08	2615.07	89.6247	89.6247	89.6247	89.6247	89.6247	89.6247	89.6247	89.6247	3958.54	89.6247	0.0140177	9.14367	3.19277	519.504	1289.64	429.88	248.244	4750.17	4261.77	1739.86	89.7183	0.156592	1.85332	Up
Q921V5	Mgat2	13579.4	18562.5	18621	20774.3	13754.3	20374	10102.5	8600.87	16964.1	10057.6	15317.7	89.6247	15171.4	11976.5	89.6247	0.0143464	1.79358	0.84284	9818.87	6179.93	2059.98	62.9394	17610.9	3184.14	1299.92	18.0805	0.158772	1.84326	Up
Q8BZR9	Ncbp3	89.6247	89.6247	89.6247	89.6247	89.6247	89.6247	89.6247	89.6247	6037.4	89.6247	10956.3	8027.13	6634.85	3870.84	6036.01	0.0143624	0.0192827	-5.69655	4647.93	3904.45	1301.48	84.0041	89.6247	0	0	0	0.158772	1.84277	Down
Q9WUN2	Tbk1	3104.5	89.6247	2057.2	1572.3	2525.07	89.6247	89.6247	89.6247	89.6247	89.6247	89.6247	1666.08	89.6247	89.6247	89.6247	0.0145571	5.94084	2.57067	264.786	525.485	175.162	198.456	1573.05	1255.96	512.744	79.8423	0.159956	1.83693	Up
O70361	Per3	53988	30228.4	21308.8	36384.8	34760.3	37295.6	25161.2	40908.3	24618.6	25415	19614	7494.46	11005	89.6247	8708.92	0.0146146	1.96883	0.977337	18112.8	12468.7	4156.25	68.8394	35661	10727.4	4379.45	30.0817	0.159956	1.83521	Up
P12388	Serpinb2	42616.4	27171	26860.6	19455	28602.2	17468.1	14727	15511.1	11238	21466.2	26509	17836.3	19390.8	11292.5	15684.8	0.0146364	1.58315	0.662798	17072.9	4894.21	1631.4	28.6666	27028.9	8879.92	3625.21	32.8535	0.159956	1.83456	Up
Q62318	Trim28	11241.3	15263.2	11362.2	9829.15	9474.6	9537.3	8451.08	89.6247	6006.67	89.6247	89.6247	9002.99	10490.6	8405.49	8467.08	0.014649	1.95843	0.969699	5676.97	4343.42	1447.81	76.5094	11118	2196.27	896.625	19.7543	0.159956	1.83419	Up
Q9JKV1	Adrm1	11003.1	11610.6	10040	6584.02	16192.9	10818.7	89.6247	7070.37	5873.48	89.6247	7755.31	5536.67	9504.12	4973.6	11282.5	0.0147364	1.90462	0.929502	5797.26	3794.57	1264.86	65.4546	11041.6	3091.4	1262.06	27.9979	0.160401	1.83161	Up
A0A089N3E7	Scgb2b15	89.6247	77650.8	26851.7	18281.7	35648.2	35722.7	89.6247	89.6247	10253.9	89.6247	15840.4	7668.02	11860.8	9143.32	13399.7	0.0147999	4.25757	2.09003	7603.89	6106.78	2035.59	80.3113	32374.1	25858.4	10556.7	79.8738	0.160679	1.82974	Up
E9PWE8	Dpysl3	8416.38	7983.27	8377.95	89.6247	89.6247	89.6247	89.6247	89.6247	89.6247	89.6247	89.6247	89.6247	89.6247	89.6247	89.6247	0.0152836	46.5766	5.54153	89.6247	0	0	0	4174.41	4477.23	1827.82	107.254	0.16353	1.81577	Up
Q9CQR6	Ppp6c	47303.6	24046.5	25297.5	29259.4	47873.9	21628	7962.62	12327.9	28645	21859.2	28951.3	14213.5	15678.7	15961.8	23681.4	0.0153434	1.73152	0.792036	18809	7342.77	2447.59	39.0385	32568.1	11895.5	4856.32	36.525	0.16353	1.81408	Up
Q9WUA2	Farsb	30829.6	30770.6	31019.1	32336.1	54743	29909.4	9516.33	15926.5	41150.1	15754.7	18375.6	12398.4	29189.7	22507.8	21792.5	0.0154198	1.68485	0.752616	20734.6	9626.57	3208.86	46.4275	34934.6	9735.47	3974.49	27.8677	0.16353	1.81192	Up
Q61216	Mre11a	2449.78	2721.05	89.6247	89.6247	89.6247	2436.07	89.6247	89.6247	89.6247	89.6247	89.6247	89.6247	89.6247	89.6247	89.6247	0.015472	14.6458	3.87242	89.6247	0	0	0	1312.63	1343.58	548.516	102.358	0.16353	1.81045	Up
Q9DA77	Tex29	89.6247	54263.7	89.6247	70446.7	78363.8	51295.5	89.6247	89.6247	89.6247	89.6247	89.6247	89.6247	89.6247	89.6247	50742.9	0.0156239	7.41982	2.89138	5717.77	16884.4	5628.15	295.298	42424.8	34293.5	14000.3	80.8336	0.164167	1.80621	Up
Q8K330	Ssh3	5855.77	89.6247	4875.02	5957.78	9279.85	89.6247	89.6247	89.6247	89.6247	89.6247	4768.48	89.6247	89.6247	89.6247	89.6247	0.0156677	7.15006	2.83796	609.498	1559.62	519.873	255.886	4357.94	3625.81	1480.23	83.2001	0.16422	1.805	Up
O54956	Pole2	38024.9	50281	39833.5	61939	37582.5	38327.5	36766.1	42493.5	29268.8	41717.8	35556.5	11416.4	10919	20288.3	19308.2	0.0158688	1.61052	0.68753	27526.1	12417.6	4139.19	45.1121	44331.4	9869.37	4029.15	22.2627	0.164986	1.79945	Up
Q4VCN9	H2-Bl	89.6247	10155.6	12182.6	12890	89.6247	89.6247	89.6247	89.6247	89.6247	89.6247	89.6247	89.6247	89.6247	89.6247	89.6247	0.0160511	66.0106	6.04463	89.6247	0	0	0	5916.18	6445.48	2631.36	108.947	0.164986	1.7945	Up
Q91WJ8	Fubp1	181761	145065	143723	149294	167852	109284	94822	69607.9	111616	62040.2	198212	77710.2	87169.3	83139.9	99310.9	0.0161152	1.52266	0.606595	98181	40448.2	13482.7	41.1976	149496	24690	10079.6	16.5154	0.164986	1.79276	Up
Q8CIE0	Serpina11	104699	57787.1	100064	88708.4	73450.4	87855.1	58712.3	41900.5	109876	32178.3	49101.2	36795.3	51060.6	63763.6	50916.9	0.0161172	1.55541	0.637293	54922.8	22893.1	7631.03	41.6823	85427.3	17376.5	7093.93	20.3407	0.164986	1.79271	Up
P19137	Lama1	89.6247	89.6247	89.6247	89.6247	2089.6	2413.86	89.6247	89.6247	5377.07	4897.07	3960.21	4202.76	4459.74	2480.39	3994.97	0.0161489	0.246787	-2.01866	3283.5	1975.66	658.555	60.1695	810.325	1121.2	457.729	138.365	0.164986	1.79186	Down
A2AWA9	Rabgap1	1336.33	89.6247	1669.63	1375.5	89.6247	89.6247	89.6247	89.6247	89.6247	89.6247	89.6247	89.6247	89.6247	89.6247	89.6247	0.0162082	8.64777	3.11233	89.6247	0	0	0	775.054	759.639	310.121	98.0111	0.164986	1.79026	Up
Q8CG76	Akr7a5	21121.2	11485.9	11072.8	9467.4	4841.75	7973.1	8573.41	89.6247	4689.65	89.6247	8731.15	89.6247	5023.26	6386.66	7189.09	0.0162556	2.42139	1.27584	4540.23	3604.43	1201.48	79.3887	10993.7	5515.69	2251.77	50.1714	0.164986	1.789	Up
O88845	Akap10	5268.82	8298.46	6824.95	5766.93	6817.05	5049.93	89.6247	89.6247	4808.82	2494.2	7389.07	89.6247	89.6247	3948.82	6384.77	0.0163237	2.24704	1.16802	2820.46	2931.29	977.096	103.929	6337.69	1219.71	497.943	19.2453	0.164986	1.78718	Up
P18419	Svs4	89.6247	2708.01	3647.7	89.6247	3339.15	89.6247	89.6247	89.6247	89.6247	89.6247	89.6247	89.6247	89.6247	89.6247	89.6247	0.0165202	18.5286	4.21168	89.6247	0	0	0	1660.62	1747.4	713.374	105.226	0.16574	1.78198	Up
Q61189	Clns1a	32858.3	38651.3	22789	40362.9	42226.1	35678.7	32668.9	27030.9	20342.5	28838.2	37561.2	89.6247	11659.2	10753.1	10138.9	0.016541	1.78046	0.832251	19898.1	12476	4158.67	62.6996	35427.7	7033.77	2871.52	19.8539	0.16574	1.78144	Up
P31532	Saa4	6.33498e+06	7251510	8.10441e+06	6.53647e+06	7.00837e+06	6.34168e+06	4.88458e+06	7.62654e+06	2.91707e+06	8.50392e+06	3.64471e+06	1.99063e+06	2.95335e+06	2.4492e+06	2.40904e+06	0.0165554	1.66848	0.738534	4.15323e+06	2.38161e+06	793869	57.3436	6.92957e+06	684658	279510	9.88023	0.16574	1.78106	Up
Q3UMT1	Ppp1r12c	2381.43	1915.13	3887.41	5008.33	3365.96	89.6247	2585.67	89.6247	89.6247	89.6247	89.6247	1425.51	89.6247	2275.68	915.587	0.0165935	3.26405	1.70666	850.063	1016.83	338.942	119.618	2774.65	1713.47	699.523	61.7547	0.16574	1.78006	Up
Q9QY01	Ulk2	33152.6	89.6247	28850.4	38940.9	24297	51814	11498.8	89.6247	89.6247	18076	89.6247	15911.2	27328.7	89.6247	17581.2	0.0166692	2.92787	1.54985	10083.8	10325.7	3441.91	102.399	29524.1	17279.1	7054.18	58.5256	0.165814	1.77809	Up
P97449	Anpep	17143.2	13801.6	11128	24632.1	21021.9	19773.4	10652	3860.61	14350.3	14772.3	8228.27	89.6247	17005.3	89.6247	14367.4	0.0166948	1.9331	0.950916	9268.38	6545.21	2181.74	70.6187	17916.7	4935.69	2014.99	27.548	0.165814	1.77742	Up
P63011	Rab3a	9621.54	89.6247	89.6247	89.6247	6998.04	7709.24	89.6247	89.6247	89.6247	89.6247	89.6247	89.6247	89.6247	89.6247	89.6247	0.0168235	45.742	5.51545	89.6247	0	0	0	4099.62	4475.76	1827.22	109.175	0.16647	1.77408	Up
O35468	Wnt9b	113308	68038.7	82137.6	58352.4	87711.4	132911	158675	198322	114485	181692	111642	127314	110117	135964	97137.1	0.0169702	0.658672	-0.602369	137261	34970.7	11656.9	25.4776	90409.9	28052	11452.2	31.0275	0.166516	1.77031	Down
O88322	Nid2	8441.48	11394.7	16680.3	12804.7	13151.5	14576.6	10651.2	89.6247	89.6247	11999.4	8731.14	89.6247	12119.3	89.6247	9791.69	0.0169811	2.15417	1.10713	5961.25	5663.76	1887.92	95.0096	12841.6	2803.5	1144.53	21.8315	0.166516	1.77004	Up
A0A075B5R4	Ighv14-1	10801.5	12885.7	31371.7	18130.5	89.6247	35161.7	89.6247	89.6247	10641.7	89.6247	89.6247	89.6247	11646.8	89.6247	15396.7	0.0170065	4.25559	2.08936	4246.99	6360.7	2120.23	149.769	18073.5	13206.6	5391.56	73.0717	0.166516	1.76939	Up
Q8CGY8	Ogt	89.6247	89.6247	7486.73	89.6247	5441.33	5757.92	89.6247	89.6247	89.6247	89.6247	89.6247	89.6247	89.6247	89.6247	89.6247	0.0170242	35.2486	5.13949	89.6247	0	0	0	3159.14	3433.83	1401.85	108.695	0.166516	1.76893	Up
Q01721	Gas1	37812.8	20899.1	21521.1	41586.2	25753.3	18338.7	11788.7	17156.9	89.6247	89.6247	18349.4	10798.9	26325.5	24992.3	15842.5	0.0170654	1.98405	0.98845	13937.1	9401.64	3133.88	67.4578	27651.9	9705.01	3962.05	35.0971	0.166535	1.76788	Up
Q9CRD0	Ociad1	9977.55	9204.24	9495.01	6721.61	9414.93	4992.3	10573.4	8287.9	12881.1	11931.5	10496.9	19803.6	25873.4	18929.3	15515.5	0.0172287	0.556311	-0.846037	14921.4	5654.48	1884.83	37.895	8300.94	1986.71	811.071	23.9336	0.167359	1.76375	Down
Q5EG47	Prkaa1	39486.6	31741.8	22145.6	23143.5	46398	20731.7	20702.5	16062.7	14626.1	18840	26628.4	14389	19871.3	27198.9	20717.9	0.0176358	1.53863	0.621642	19893	4662.24	1554.08	23.4366	30607.9	10529.1	4298.5	34.4001	0.169354	1.75361	Up
Q8VDI7	Ubac1	2408.72	13642.5	3076.78	11713.1	13569.2	10343	89.6247	3900.43	8149.08	89.6247	8208.06	89.6247	89.6247	89.6247	6400.11	0.0178883	3.02997	1.5993	3011.76	3680.33	1226.78	122.199	9125.54	5099.6	2081.9	55.8827	0.171	1.74743	Up
Q3V245	Clu	89.6247	5011.8	89.6247	89.6247	3702.86	3347.66	89.6247	89.6247	89.6247	89.6247	89.6247	89.6247	89.6247	89.6247	89.6247	0.018033	22.9312	4.51924	89.6247	0	0	0	2055.2	2223.38	907.692	108.183	0.171157	1.74393	Up
Q8C9W3	Adamts2	74188.3	80397.2	98021.9	92456.8	77929.3	79656.5	75273	89.6247	56633.3	43837.4	60426.8	39314.8	69315	88233	55458.9	0.0180631	1.54319	0.625916	54286.9	25332.5	8444.16	46.6641	83775	9303.74	3798.24	11.1056	0.171157	1.74321	Up
Q8BKE6	Cyp20a1	89.6247	89.6247	2400.94	1526.27	89.6247	2145.07	89.6247	89.6247	89.6247	89.6247	89.6247	89.6247	89.6247	89.6247	89.6247	0.0182859	11.7921	3.55974	89.6247	0	0	0	1056.86	1097.06	447.874	103.804	0.17257	1.73788	Up
Q6NZR5	Skic2	89.6247	89.6247	89.6247	11519.2	7945.28	7750.95	89.6247	89.6247	89.6247	89.6247	89.6247	89.6247	89.6247	89.6247	89.6247	0.0183887	51.1101	5.67554	89.6247	0	0	0	4580.72	5099.48	2081.85	111.325	0.172974	1.73545	Up
Q8BJR6	Prss27	8601.13	15994.6	10193.3	9348.07	7824.67	11725	89.6247	4157.49	11469.8	4779.47	6276.64	4397.6	89.6247	8355.15	9836.68	0.018418	1.93177	0.949924	5494.68	3957.3	1319.1	72.0205	10614.5	2959.62	1208.26	27.8829	0.172974	1.73476	Up
P97313	Prkdc	5937.5	5470.78	1495.62	5819.98	89.6247	89.6247	89.6247	2901.54	89.6247	89.6247	89.6247	89.6247	89.6247	89.6247	89.6247	0.0184719	7.83595	2.97011	402.06	937.306	312.435	233.126	3150.52	2889.77	1179.74	91.7234	0.173098	1.73349	Up
P51658	Hsd17b2	7766.6	89.6247	8188.05	89.6247	89.6247	5054.67	89.6247	89.6247	89.6247	89.6247	89.6247	89.6247	89.6247	89.6247	89.6247	0.0186651	39.5691	5.3063	89.6247	0	0	0	3546.36	3936.44	1607.04	110.999	0.174139	1.72897	Up
Q9R0E1	Plod3	19947.3	13425.2	17603	20542.4	24056.9	11809	13743.3	8142.77	12819.4	14096	20716.4	9250.54	8371.2	9528.85	10424.7	0.0189118	1.50407	0.588873	11899.2	4002.83	1334.28	33.6394	17897.3	4610.72	1882.32	25.7621	0.17555	1.72327	Up
Q76LS9	Mindy1	20429.6	9004.4	16873.5	17855.9	27070.1	14939.5	89.6247	89.6247	10424.1	9562.97	7853.03	16299.7	9875.89	15071	14501.7	0.0192726	1.90121	0.926914	9307.52	5945.35	1981.78	63.8769	17695.5	5986.49	2443.97	33.8306	0.177466	1.71506	Up
Q80VD1	Fam98b	89.6247	89.6247	3136.16	5425.32	4646.81	89.6247	89.6247	89.6247	89.6247	89.6247	89.6247	89.6247	89.6247	89.6247	89.6247	0.0193969	25.0622	4.64744	89.6247	0	0	0	2246.19	2474.44	1010.19	110.161	0.178225	1.71227	Up
A2AF47	Dock11	6777.75	4655.26	89.6247	89.6247	89.6247	8150.19	89.6247	89.6247	89.6247	89.6247	89.6247	89.6247	89.6247	89.6247	89.6247	0.0195155	36.9171	5.20622	89.6247	0	0	0	3308.68	3697.97	1509.69	111.766	0.178558	1.70962	Up
P01635	Igkv12-41	158599	200167	337605	134575	195635	301678	116421	89456.2	246266	114857	184985	112757	78263.8	120644	111436	0.0196356	1.69553	0.761732	130565	52442.6	17480.9	40.1659	221376	80678.8	32937	36.4442	0.178558	1.70696	Up
Q9JJK2	Lancl2	15024.6	20208.6	89.6247	21674.2	21162.1	14214.5	15374.8	89.6247	9686.78	89.6247	16770.9	89.6247	89.6247	1989.81	89.6247	0.0198661	3.12986	1.6461	4918.94	7050.87	2350.29	143.341	15395.6	8144.24	3324.87	52.8998	0.179464	1.70189	Up
Q8VBT0	Tmx1	89.6247	2303.82	2726.47	2689.6	89.6247	3411.52	89.6247	89.6247	89.6247	89.6247	89.6247	89.6247	2505.63	89.6247	89.6247	0.01987	5.26464	2.39633	358.07	805.337	268.446	224.91	1885.11	1435.82	586.17	76.1663	0.179464	1.7018	Up
P35585	Ap1m1	6841.08	3812.7	5231.71	89.6247	89.6247	89.6247	89.6247	89.6247	89.6247	89.6247	89.6247	89.6247	89.6247	89.6247	89.6247	0.020114	30.0408	4.90885	89.6247	0	0	0	2692.39	3007.93	1227.98	111.719	0.180177	1.6965	Up
O08542	Efna4	37905	18724	31134	20324.1	30476.3	33434.9	14623	15916.4	11830.4	21820.1	12073.8	7418.38	26321.3	24022.4	29420.2	0.0201187	1.57849	0.658542	18160.7	7509.95	2503.32	41.3528	28666.4	7561.75	3087.07	26.3785	0.180177	1.6964	Up
P48725	Pcnt	10375	24982.5	31813.3	49040.4	16172.1	31348.5	19472.2	9524.46	13186.4	89.6247	89.6247	13846.9	22582	15715.1	18829.8	0.0202071	2.16699	1.11569	12592.9	8060.37	2686.79	64.0073	27288.7	13601.9	5552.97	49.8446	0.180333	1.6945	Up
Q8C0E2	Vps26b	89.6247	2750.81	2939.96	89.6247	1647.39	89.6247	89.6247	89.6247	89.6247	89.6247	89.6247	89.6247	89.6247	89.6247	89.6247	0.0202988	14.1461	3.82233	89.6247	0	0	0	1267.84	1364.1	556.89	107.592	0.180333	1.69253	Up
P0C0A3	Chmp6	89.6247	8129.34	12214.7	89.6247	15084.1	89.6247	89.6247	89.6247	89.6247	89.6247	89.6247	89.6247	89.6247	89.6247	89.6247	0.02037	66.3824	6.05273	89.6247	0	0	0	5949.5	6789.1	2771.64	114.112	0.180524	1.69101	Up
Q9CYZ2	Tpd52l2	49859.5	40569.1	43723.3	45228.8	46033.9	36855.3	24602	21819.6	27165.7	19194.5	63503.4	24616.3	30388.8	21094.8	23311.6	0.0205287	1.53856	0.621581	28410.7	13572.8	4524.26	47.7734	43711.7	4524.96	1847.31	10.3518	0.180877	1.68764	Up
Q52KI8	Srrm1	89.6247	89.6247	89.6247	1678.53	89.6247	89.6247	89.6247	2854.87	1120.6	89.6247	4522.32	2329.81	5893.2	6244.09	3106.63	0.0205378	0.12152	-3.04074	2916.75	2294.12	764.708	78.6534	354.443	648.669	264.818	183.011	0.180877	1.68745	Down
O35945	Aldh1a7	89.6247	10865.5	15326.9	8615.15	7040.07	8422.16	89.6247	89.6247	89.6247	2055.69	89.6247	89.6247	8912.89	4089.32	7856.32	0.0205862	3.23337	1.69304	2595.82	3562.05	1187.35	137.223	8393.23	5000.37	2041.39	59.5763	0.180928	1.68642	Up
Q62237		26465.2	91867.7	31245.5	69167.8	87169.2	55797.4	106874	95132.6	128359	83610.8	85775.3	95921.2	79851.5	53930.3	112416	0.0207413	0.644481	-0.633791	93541.2	21418	7139.34	22.8969	60285.5	27591.1	11264	45.7674	0.18154	1.68316	Down
Q9CWI3	Bccip	7728.66	1414.08	89.6247	6195.97	7571.6	89.6247	89.6247	89.6247	89.6247	89.6247	3376.53	89.6247	89.6247	89.6247	89.6247	0.0209896	8.46075	3.08079	454.836	1095.64	365.212	240.886	3848.26	3704.39	1512.31	96.2614	0.182958	1.678	Up
Q924M7	Mpi	5916.3	3101.37	89.6247	89.6247	89.6247	5574.48	89.6247	89.6247	89.6247	89.6247	89.6247	89.6247	89.6247	89.6247	89.6247	0.0212657	27.6357	4.78846	89.6247	0	0	0	2476.84	2789.68	1138.88	112.631	0.184607	1.67232	Up
Q60997	Dmbt1	89.6247	11991.7	6808.58	89.6247	89.6247	7430.13	89.6247	89.6247	89.6247	89.6247	89.6247	89.6247	89.6247	89.6247	89.6247	0.0214796	49.2782	5.62288	89.6247	0	0	0	4416.55	5066.62	2068.44	114.719	0.18467	1.66797	Up
Q6SJQ5	Cd300ld3	20225.1	12776.7	12430	10688	7077.24	11598.4	89.6247	89.6247	89.6247	11396	11012.8	89.6247	12480.9	8358.58	5926.38	0.0215232	2.26501	1.17952	5503.68	5469.55	1823.18	99.3799	12465.9	4318.65	1763.08	34.6437	0.18467	1.66709	Up
Q80UU9	Pgrmc2	89.6247	14768.7	89.6247	12680.7	6873.35	6188.35	89.6247	4210.03	89.6247	5123.99	89.6247	89.6247	89.6247	89.6247	89.6247	0.0216599	6.12721	2.61523	1106.82	2031.33	677.11	183.528	6781.73	6140.34	2506.78	90.5424	0.185376	1.66434	Up
Q9D1Q6	Erp44	16499.2	12659.8	11185.3	10705.1	11758.7	13626.7	89.6247	89.6247	9171.72	8356.87	11938.1	11411	7013.43	9483.05	10615.4	0.0219897	1.68189	0.750079	7574.32	4502.42	1500.81	59.4433	12739.1	2118.74	864.973	16.6318	0.187443	1.65778	Up
P61255	Rpl26	24338.7	66679.2	53264.4	40629.8	27483	47363.9	19180.7	25666.3	32364.2	11198	35724.6	35315.6	28292.2	24395.1	32432.2	0.0221525	1.59316	0.671895	27174.3	8095.96	2698.65	29.7927	43293.2	15995.2	6530	36.9462	0.188075	1.65458	Up
Q8BKT3	Gcfc2	89.6247	9434.8	9079.52	8891.22	4920.12	14712.6	89.6247	89.6247	4792.14	89.6247	1673.72	7877.66	89.6247	7032.86	89.6247	0.0223548	3.2391	1.69559	2424.95	3248.11	1082.7	133.946	7854.65	4919.56	2008.4	62.6325	0.189414	1.65063	Up
Q3V3L3	Rnase6	19734.5	13170.3	17145	20551.5	17203.2	10973	22990.9	14062.8	15750.1	22896.8	25921.4	22637.8	34645.8	31107.4	32975.5	0.0225177	0.664457	-0.589752	24776.5	7190.02	2396.67	29.0195	16462.9	3725.95	1521.11	22.6324	0.189658	1.64748	Down
P58871	Tnks1bp1	30594.6	20211.2	15374.9	25059.6	30310.5	15181.6	12377.9	12582.7	6248.57	7630.96	27122.7	15745.7	18808.1	10648.6	13815.1	0.0228349	1.64105	0.714618	13886.7	6273.06	2091.02	45.1732	22788.7	6959.03	2841.01	30.5372	0.19157	1.6414	Up
Q9DCG6	Pbld1	10942.1	23193.3	24249.8	16067.7	12262.3	28815.7	8249.21	14230.7	20271.7	13736.5	9991.52	10553.6	12744.3	89.6247	89.6247	0.023029	1.92644	0.945938	9995.19	6564.12	2188.04	65.6727	19255.2	7211.48	2944.07	37.4522	0.192816	1.63773	Up
Q3ULG3	Srarp	95583.6	105162	121426	92004.3	58979.9	95000.7	75249.7	12786.3	59559.9	112120	87452.4	51207.5	45170.3	43105.3	49139.7	0.0231561	1.59061	0.669582	59532.3	28789.3	9596.44	48.3592	94692.7	20531.9	8382.12	21.6827	0.192988	1.63533	Up
P50544	Acadvl	4403.59	15923.1	8361.35	15632.7	10175.2	14848.6	89.6247	12401.4	12258.3	89.6247	89.6247	5558.64	89.6247	2884.68	8843.85	0.0231795	2.45872	1.2979	4700.59	5275.72	1758.57	112.235	11557.4	4686.19	1913.13	40.547	0.192988	1.6349	Up
A0A140T8P7	Igkv8-21	14254.8	7740.53	27495	52733	35025.3	17975.4	14234.7	89.6247	5699.13	10972.5	16208.5	10549.9	7560.08	13221.7	19063.1	0.0233159	2.38563	1.25437	10844.4	5771.65	1923.88	53.2226	25870.7	16334	6668.33	63.1371	0.193346	1.63235	Up
Q8C6L1		10935.4	11942.3	12493.3	10820.2	16364.2	12394.9	15824.1	7546.2	7487.13	13194.9	89.6247	89.6247	4978.88	6643	89.6247	0.0233273	2.00964	1.00694	6215.9	5686.78	1895.59	91.4877	12491.7	2026.01	827.116	16.2188	0.193346	1.63214	Up
P17047	Lamp2	14712.3	12576.7	13138.6	17292.8	7536.95	18751.9	8143.81	89.6247	4734.48	7895.76	8094.35	13306.3	11216.1	11238.3	11908.4	0.0233655	1.64451	0.717655	8514.13	4110.38	1370.13	48.2771	14001.5	3961.54	1617.29	28.2936	0.193346	1.63142	Up
P61164	Actr1a	7970.71	89.6247	15442.3	4462.68	5116.21	15484.5	89.6247	89.6247	89.6247	89.6247	3531.85	89.6247	5205.72	3417.32	6927.43	0.023974	3.73002	1.89919	2170.05	2666.9	888.967	122.896	8094.33	6241.08	2547.91	77.1043	0.19571	1.62026	Up
Q8CCN5	Bcas3	14368.3	8416.02	17522.5	20617.3	23342.6	12098.2	9104.06	12680.1	16931	8599.37	11554.6	10271.7	7601.24	9746.82	8219.43	0.0239877	1.52624	0.609981	10523.1	2893.99	964.664	27.5012	16060.8	5530.51	2257.82	34.4348	0.19571	1.62001	Up
Q8CJ70	Il19	15265.8	89.6247	9611.66	15012.6	18581.2	19229.2	10270.2	89.6247	9640.59	89.6247	9122.8	89.6247	5150.33	7044.42	7573.4	0.0240052	2.37791	1.24969	5452.29	4295.73	1431.91	78.7876	12965	7173.41	2928.53	55.3289	0.19571	1.61969	Up
Q99P72	Rtn4	28955.2	26961.2	23483.6	14994.8	23893.2	15253.2	13640	89.6247	14713.2	14091.9	24623.9	5243.25	18001.6	13802.2	15767.1	0.02402	1.66964	0.73954	13330.3	7060.74	2353.58	52.9675	22256.9	5881.65	2401.17	26.4262	0.19571	1.61943	Up
L7N1Y0	Dnah7b	45920.3	22781.3	89.6247	55395.5	89.6247	44866.8	89.6247	89.6247	89.6247	19261.1	89.6247	89.6247	89.6247	89.6247	27068.2	0.0242146	5.40317	2.43381	5217.4	10360.6	3453.54	198.578	28190.5	24253.4	9901.4	86.0338	0.196451	1.61592	Up
Q8VD65	Pik3r4	2240.29	3206.89	2668.54	1528.34	2608.41	89.6247	89.6247	89.6247	1975.43	89.6247	89.6247	89.6247	89.6247	89.6247	2884.89	0.0243618	3.37358	1.75428	609.743	1056.83	352.275	173.323	2057.02	1112.11	454.016	54.0642	0.196468	1.61329	Up
Q8BYH7	Tbc1d17	22167	14574.8	13226.8	27861.1	29882.8	11023.9	9452.27	7790	89.6247	89.6247	25305.4	21705.1	3555.48	89.6247	89.6247	0.0243955	2.61278	1.38558	7574.09	9733.18	3244.39	128.506	19789.4	7997.22	3264.85	40.4116	0.196468	1.61269	Up
P20108	Prdx3	27214.9	24279.9	17281.4	16538.1	8837.86	17285.3	10314.9	12083	13445.4	15930.3	11510.9	13416.1	8400.49	17284.3	6936.45	0.024437	1.52903	0.612615	12146.9	3334.54	1111.51	27.4518	18572.9	6472.89	2642.55	34.8512	0.196468	1.61195	Up
Q69ZS7	Hbs1l	7416.01	11009.1	4593.86	8276.97	3984.05	6664.91	7355.67	12308.4	9119.66	7391.05	7593.95	13664.9	13249.1	14337.6	17481.5	0.024506	0.613816	-0.704121	11389.1	3658.93	1219.64	32.1266	6990.82	2564.13	1046.8	36.6786	0.196516	1.61073	Down
P62818	S100a3	23537.8	74890.6	53843.4	76327.7	119226	76224.1	23632.6	89.6247	20793.6	89.6247	89.6247	27433.1	15510.9	97807	61843.1	0.0245951	2.57219	1.363	27476.6	32749.4	10916.5	119.19	70675	31441.9	12836.1	44.488	0.196516	1.60915	Up
Q8C052	Map1s	30030.3	28735.4	18080.6	21299.1	33040.4	16821.6	13604.5	89.6247	22341.8	10381	16823.8	8604.29	19435.9	24042.4	18792.8	0.0245958	1.65537	0.72715	14901.8	7578.56	2526.19	50.8567	24667.9	6807.4	2779.11	27.5962	0.196516	1.60914	Up
P97812	Ihh	18629.5	13628.2	20105.9	17999.1	11668.1	14494.5	12501.7	15495.7	12609.7	14878.8	12753.8	4561.33	89.6247	10770.1	5666.93	0.0248034	1.62086	0.696763	9925.3	5265.11	1755.04	53.0473	16087.6	3297.91	1346.37	20.4998	0.197172	1.60549	Up
Q5I1X5	Ppp1r13l	523.46	89.6247	89.6247	89.6247	1123.56	907.477	89.6247	89.6247	89.6247	89.6247	89.6247	89.6247	89.6247	89.6247	89.6247	0.0248114	5.25036	2.39242	89.6247	0	0	0	470.562	459.443	187.567	97.6371	0.197172	1.60535	Up
Q9D646	Krt34	18055.2	447638	1.09432e+06	619370	25703.9	56881.7	51618	34962	89.6247	20198.4	13562.7	12359.4	14788.4	10166.6	10352.2	0.0248821	20.1844	4.33517	18677.5	15496.1	5165.36	82.9667	376995	431974	176352	114.583	0.197172	1.60411	Up
Q9CPY7	Lap3	19596.3	38743.3	29498.5	36932.3	15523.8	19558.8	19361.4	13847.5	18694.3	10186	19572	15485	12835.8	22861.2	22582	0.0248962	1.54273	0.625488	17269.5	4414.83	1471.61	25.5644	26642.2	9837.88	4016.3	36.926	0.197172	1.60387	Up
Q922H1	Prmt3	6784.32	2725.77	89.6247	89.6247	2944.28	3074.17	89.6247	89.6247	579.563	89.6247	89.6247	2494.7	89.6247	89.6247	89.6247	0.0250583	6.3652	2.67021	411.293	797.904	265.968	193.999	2617.97	2468.59	1007.8	94.2944	0.197858	1.60105	Up
Q02248	Ctnnb1	89.6247	3243.72	7476.95	5271.55	89.6247	89.6247	89.6247	89.6247	89.6247	89.6247	89.6247	89.6247	89.6247	89.6247	89.6247	0.025076	30.2392	4.91835	89.6247	0	0	0	2710.18	3167.63	1293.18	116.879	0.197858	1.60074	Up
Q6RT24	Cenpe	44110.9	31695.9	41089.3	40756.4	50468.5	21027.8	26825.8	36618.4	21039.2	37555.7	25080.1	5827.86	33433.6	13761.3	10395.3	0.0252406	1.6326	0.707172	23393	11547.3	3849.1	49.3622	38191.5	10368.5	4232.92	27.1487	0.198787	1.5979	Up
P35123	Usp4	20882.9	11382.9	15874	18213.3	35194.1	11646.7	7181.77	8645.99	5505.2	89.6247	16703.2	7473.25	12619.9	13327.7	15685.7	0.0253063	1.94642	0.960823	9692.48	5349.36	1783.12	55.1908	18865.6	8810.99	3597.07	46.7039	0.198936	1.59677	Up
A2CEK7	Mup14	71707.8	167163	198622	133287	171303	87343.6	56837.8	161117	91037	85938.6	104906	49980	57806.4	53384.4	84899.1	0.0255429	1.66796	0.738081	82878.4	35258.6	11752.9	42.5426	138238	50233.7	20507.8	36.3387	0.200141	1.59273	Up
Q6IFX4	Krt39	89.6247	26400.2	21897.5	27847	89.6247	89.6247	89.6247	7550.42	89.6247	89.6247	89.6247	89.6247	89.6247	89.6247	89.6247	0.025554	13.8641	3.79328	918.602	2486.93	828.977	270.73	12735.6	13991.3	5711.91	109.86	0.200141	1.59254	Up
P47811	Mapk14	44277.3	30567.4	32613.4	22169.9	28020.6	25880.4	89.6247	16076.8	14914.5	32911.8	24734.1	17839.1	21228.3	25170.2	20520.6	0.0258207	1.58684	0.66616	19276.1	9050.32	3016.77	46.951	30588.2	7630.43	3115.11	24.9457	0.201858	1.58803	Up
P59024	Fkbp14	89.6247	89.6247	8930.16	89.6247	6545.34	3629.79	89.6247	89.6247	89.6247	89.6247	89.6247	89.6247	89.6247	89.6247	89.6247	0.0261048	36.0283	5.17106	89.6247	0	0	0	3229.03	3826.98	1562.36	118.518	0.203704	1.58328	Up
P31324	Prkar2b	43314.3	29448.1	54709.1	28683.7	63689.4	26018.4	17110.8	32643.6	27442.3	32230.3	25923.4	29511.3	20713	30781.2	27406.9	0.0262038	1.51292	0.597339	27084.7	5227.2	1742.4	19.2994	40977.1	15605.7	6370.99	38.0839	0.204101	1.58164	Up
F8WJ05	Itih1	245004	118460	216710	138087	93911.7	123625	87323.8	133651	138510	85403	128474	64623.5	77731.8	98060.8	74492.2	0.0262523	1.58026	0.660162	98696.6	27808.3	9269.42	28.1755	155966	60399.9	24658.1	38.7262	0.204104	1.58083	Up
P48997	Ivl	35495.8	9693.24	11151.2	13086.4	26540.2	7125.46	89.6247	89.6247	7929.04	4958.96	16917.9	7783.75	8819.45	5425.36	7526.25	0.0267043	2.59722	1.37697	6615.55	5052.86	1684.29	76.3785	17182	11254.6	4594.67	65.5021	0.207239	1.57342	Up
Q9Z1Z0	Uso1	23496.3	39862.8	32435.1	19953.2	30921.2	13996.4	6621.59	13536.3	24960.5	16604.3	24440	12073.8	18107.2	14532	21746.1	0.0276161	1.57905	0.659058	16958	6048.59	2016.2	35.6681	26777.5	9392.51	3834.48	35.0761	0.21276	1.55884	Up
P11679	Krt8	92146.5	55748.6	38393.8	37151.3	34529.1	33392.6	34217.1	31868	37321.4	31419.5	23314.2	34693.2	21839.4	24130	22526.7	0.0276898	1.67238	0.741905	29036.6	6043.25	2014.42	20.8125	48560.3	22855.6	9330.75	47.0663	0.212941	1.55768	Up
Q3UDE2	Ttll12	5844.99	89.6247	7409.55	89.6247	11297.7	13936.1	89.6247	89.6247	89.6247	89.6247	8475.87	89.6247	89.6247	89.6247	89.6247	0.0277421	6.30938	2.6575	1021.43	2795.42	931.805	273.677	6444.59	5687.47	2321.9	88.2519	0.212954	1.55686	Up
P22366	Myd88	89.6247	6938.9	4135.86	9961.11	9365.86	5200.56	89.6247	89.6247	4371.87	89.6247	2420.61	2211.79	5707.4	4643.05	89.6247	0.0277918	2.71584	1.4414	2190.36	2259.7	753.235	103.166	5948.65	3658.74	1493.67	61.5053	0.212954	1.55608	Up
Q60716	P4ha2	4893.28	10642.1	3665.43	89.6247	89.6247	2462.98	89.6247	89.6247	89.6247	89.6247	89.6247	89.6247	89.6247	2496.59	89.6247	0.0278547	10.1956	3.34988	357.065	802.321	267.44	224.699	3640.51	3929.29	1604.12	107.932	0.21305	1.5551	Up
A0A0B4J1I9	Igkv4-55	248504	158840	440122	172950	388260	305224	214397	78895.7	111552	90084.5	250854	69664.9	260985	136977	247234	0.0279585	1.76008	0.815642	162294	80216.6	26738.9	49.4268	285650	113961	46524.4	39.8953	0.21346	1.55349	Up
P15947	Klk1	4770.58	7727.09	8446.93	14481.6	7042.84	7701.52	11579.5	89.6247	4886.93	2671.14	89.6247	89.6247	8068	3217.8	89.6247	0.0284554	2.44481	1.28972	3420.21	4112.48	1370.83	120.241	8361.75	3253.74	1328.33	38.9122	0.216088	1.54584	Up
Q8BHK9	Ercc6l	89.6247	89.6247	1549.43	2475.39	3947.5	89.6247	89.6247	89.6247	89.6247	89.6247	89.6247	89.6247	89.6247	89.6247	89.6247	0.0290212	15.3254	3.93785	89.6247	0	0	0	1373.53	1600.98	653.595	116.559	0.219599	1.53729	Up
Q9CS42	Prps2	8067.77	16530.5	17833.6	14290.6	22151.5	23453.1	12080.9	7491.9	14518	89.6247	17981.4	89.6247	10312.4	89.6247	15053.8	0.0294106	1.97524	0.98203	8634.13	7055.41	2351.8	81.7153	17054.5	5589.34	2281.84	32.7734	0.221755	1.5315	Up
Q9D898	Arpc5l	5479.61	16764.3	12206.3	6429.64	10105.8	9926.72	89.6247	89.6247	7110	3451.49	5230.71	7104.73	8139.61	9663.13	7475.58	0.0298287	1.88956	0.918048	5372.72	3464.76	1154.92	64.4881	10152.1	4091.04	1670.16	40.2976	0.224304	1.52537	Up
Q93092	Taldo1	5972.45	8700.35	9976.39	14044.1	11041.7	5693.35	7260.39	89.6247	10995.2	7250.34	5039.72	89.6247	5091.42	3886.02	4692.96	0.0299341	1.87278	0.905182	4932.81	3457.66	1152.55	70.0953	9238.06	3175.37	1296.34	34.3727	0.224372	1.52383	Up
A0A075B5U0	Ighv1-12	31701	35342.6	11564.8	89.6247	9460.98	32565.7	5542.89	8749.18	14774.7	89.6247	5237.73	12093	6128.1	89.6247	11813	0.0299691	2.80677	1.48891	7168.65	5170.21	1723.4	72.1225	20120.8	14891.4	6079.38	74.0099	0.224372	1.52333	Up
O08605	Mknk1	10246.9	5672.72	7721.33	16451.9	25002.6	9413.78	5532.38	5865.96	89.6247	6797.2	7994.04	2251.31	7030.13	12080.3	4155.87	0.0300963	2.15774	1.10952	5755.2	3441.04	1147.01	59.7902	12418.2	7154.61	2920.86	57.6138	0.224927	1.52149	Up
A0A0A6YXG4	Flg	13403.3	10071.5	11016.6	22252.1	13598.1	32649.7	8275.03	89.6247	89.6247	20481.5	1333.46	89.6247	16636.8	89.6247	11539.6	0.0302797	2.63517	1.3979	6513.89	8045.58	2681.86	123.514	17165.2	8725.23	3562.06	50.8309	0.2259	1.51885	Up
Q9D9H8	1700066M21Rik	5708.55	4111.79	6201.54	4105.05	4179.4	4434.06	89.6247	1990.41	2797.02	4333.03	5697.92	4674.46	89.6247	89.6247	3025.6	0.0306911	1.89187	0.919811	2531.92	2131.89	710.63	84.2005	4790.06	923.562	377.043	19.2808	0.227624	1.51299	Up
Q8CGM2	Rp1l1	89.6247	33524	89.6247	61713.6	30677	31150.1	89.6247	89.6247	89.6247	89.6247	89.6247	20303.5	17231.7	89.6247	13947.6	0.0307252	4.53409	2.18081	5780.06	8682.35	2894.12	150.212	26207.3	23336.3	9526.99	89.0448	0.227624	1.51251	Up
P16045	Lgals1	20105.5	39478.9	36446.8	43030.2	30530	40273.9	41302.4	28073.8	16499	28597.1	32096.3	18838.1	6959.71	11108	13773.4	0.03094	1.59595	0.674417	21916.4	11223	3741.01	51.2084	34977.5	8441.27	3446.13	24.1334	0.228361	1.50948	Up
P60670	Nploc4	13806.8	12322	89.6247	89.6247	13369.2	20274	89.6247	89.6247	7845.63	89.6247	7721.4	89.6247	89.6247	6859.04	89.6247	0.0309861	3.91603	1.96939	2551.53	3702.63	1234.21	145.114	9991.88	8163.59	3332.77	81.7022	0.228361	1.50883	Up
Q8BUJ2	Vps39	41926.1	26006.6	31343	29774.2	39590	41179.8	89.6247	89.6247	89.6247	40100.7	21986.3	26057.3	27612.2	27942.8	27484.8	0.0311271	1.83566	0.876301	19050.3	15012	5004	78.8018	34970	6764.43	2761.57	19.3435	0.228606	1.50686	Up
Q8CDG3	Vcpip1	21441.9	18570.1	16268	15413.1	16460.3	25400.6	89.6247	3711.12	13944.4	8352	18913	8866.47	21660.3	11950.8	15097.7	0.0318384	1.66038	0.731514	11398.4	6936.53	2312.18	60.8553	18925.7	3843.47	1569.09	20.3083	0.231428	1.49705	Up
Q9WUB4	Dctn6	89.6247	89.6247	89.6247	89.6247	89.6247	89.6247	89.6247	89.6247	15902.6	89.6247	14678.2	89.6247	12488.8	14182.9	7253.5	0.0319128	0.0124355	-6.32939	7207.16	7164.35	2388.12	99.4059	89.6247	0	0	0	0.231572	1.49604	Down
Q9CZ42	Naxd	11693.1	7571.37	4626.89	9807.97	9739.91	10023.8	3853.14	8129.11	10803.1	5123.05	3044.28	4477.73	7182.26	5124.32	4354.5	0.0319925	1.53949	0.622456	5787.94	2462.27	820.755	42.5413	8910.51	2474.6	1010.25	27.7717	0.231754	1.49495	Up
Q91V98	Cd248	10676.7	7330.67	14971.9	6082.07	19161.4	13882	6000.58	13376.8	89.6247	7584.72	5163.76	3876.99	11832.7	2970.29	6202.76	0.0320764	1.89423	0.921613	6344.25	4171.96	1390.65	65.7597	12017.5	4944.38	2018.53	41.1432	0.231967	1.49381	Up
Q9QXT0	Cnpy2	10290.8	12436.5	15903.6	89.6247	11886.7	5253.76	89.6247	89.6247	89.6247	89.6247	5660.2	7937.12	5578.12	8638.09	4324.13	0.032236	2.5785	1.36653	3610.68	3573.59	1191.2	98.9728	9310.16	5697.73	2326.09	61.1991	0.232724	1.49166	Up
Q91YP3	Dera	11265.9	8630.17	8804.36	14566.2	11716.7	8713.46	89.6247	89.6247	89.6247	5383.04	89.6247	89.6247	17950.3	11248.4	89.6247	0.0325889	2.72057	1.44391	3902.17	6526.14	2175.38	167.244	10616.1	2369.93	967.521	22.3239	0.234077	1.48693	Up
Q80X72	Lrrc15	89.6247	8205	12541.6	23053.1	89.6247	89.6247	89.6247	89.6247	89.6247	89.6247	89.6247	89.6247	89.6247	89.6247	89.6247	0.0328856	81.9503	6.35668	89.6247	0	0	0	7344.77	9299.58	3796.54	126.615	0.23581	1.48299	Up
Q8K010	Oplah	3941.55	9839.18	6829.39	12143.1	8017.12	8225.23	89.6247	89.6247	89.6247	89.6247	12178.3	4901.22	89.6247	3990.34	8197.02	0.0333697	2.47327	1.30642	3301.67	4435.34	1478.45	134.336	8165.92	2766.76	1129.52	33.8818	0.238128	1.47665	Up
O08756	Hsd17b10	2710.38	19611.3	8870.33	89.6247	4312.3	7716.17	89.6247	2790.96	89.6247	3855.43	3785.15	3437.32	89.6247	89.6247	89.6247	0.033464	4.53762	2.18194	1590.78	1804.9	601.635	113.461	7218.35	6872.38	2805.64	95.207	0.238347	1.47542	Up
Q61765	Krt31	89.6247	8030.85	72371.1	11380.6	10176.9	35073.6	89.6247	6606.43	89.6247	6172.44	2647.57	89.6247	89.6247	89.6247	89.6247	0.0337249	12.8841	3.68752	1773.8	2749.65	916.549	155.015	22853.8	26950.1	11002.4	117.924	0.238867	1.47205	Up
A0A0A6YW25	Sell	6271.74	3415.08	9233.76	11656.5	6345.1	7676.44	89.6247	89.6247	89.6247	9033.73	4136.62	89.6247	9322.61	89.6247	4281.62	0.0337305	2.45743	1.29715	3024.75	3899.71	1299.9	128.927	7433.1	2821.9	1152.03	37.9639	0.238867	1.47198	Up
Q8BRK9	Man2a2	89.6247	9945.76	89.6247	89.6247	89.6247	89.6247	10255	7692.7	89.6247	14421.9	12924.3	89.6247	9280.89	15290.3	3816.46	0.0338097	0.211084	-2.24411	8206.76	5784.93	1928.31	70.4899	1732.31	4023.75	1642.69	232.276	0.238867	1.47096	Down
Q8JZQ2	Afg3l2	15520.5	22141	89.6247	89.6247	89.6247	13863.6	23185.6	12836.4	22125.9	20953.1	89.6247	23112.8	25505	36013.4	22954.6	0.0348932	0.415956	-1.2655	20753	9768.37	3256.12	47.0698	8632.31	9759.4	3984.26	113.057	0.243221	1.45726	Down
Q3U9Q8	Gsn	161425	629181	255529	767494	510242	721662	621447	459517	125226	400001	116711	92144.4	68782	89957.4	90920.5	0.0350298	2.21257	1.14572	229412	206933	68977.5	90.2013	507589	249613	101904	49.1762	0.243744	1.45556	Up
Q8R1U2	Cgref1	89.6247	3080.62	4832.66	6215.24	8897.52	7862.78	89.6247	89.6247	89.6247	9476.76	89.6247	1143.49	89.6247	89.6247	89.6247	0.0351455	4.13133	2.04661	1249.74	3104.76	1034.92	248.433	5163.07	3241.21	1323.22	62.7768	0.243744	1.45413	Up
Q9QXG4	Acss2	16045.8	24473.3	22079.6	21057.3	25668.4	11391.9	8207.84	5658.94	25634.6	6921.64	14820.5	11587.9	16056.4	9712.82	16421.7	0.0353855	1.57425	0.654669	12780.3	6226.59	2075.53	48.7204	20119.4	5426.49	2215.36	26.9715	0.244246	1.45117	Up
P35276	Rab3d	9504.47	51176.3	19220.9	74401.3	38269	89.6247	89.6247	38559	89.6247	89.6247	18660.7	89.6247	6985.21	89.6247	89.6247	0.0359513	4.46371	2.15824	7193.62	13314.1	4438.03	185.082	32110.3	27901.4	11390.7	86.8926	0.245882	1.44429	Up
Q8BXA1	Golim4	15733.8	9643.13	8715.76	11578	15092.6	6956.51	7259.31	13831.2	2626.5	12850.6	4036.1	4510.29	1380.77	5004.99	5321.06	0.03597	1.78772	0.838121	6313.42	4318.62	1439.54	68.4039	11286.6	3532.92	1442.31	31.3018	0.245882	1.44406	Up
Q9CXW4	Rpl11	17393.8	50142.6	19190.2	28127.6	18539.2	31514.6	17088.1	17942.2	10452	14970.8	12713.3	11845.6	20484.8	17893.5	27246	0.036174	1.64211	0.715554	16737.4	5125.15	1708.38	30.621	27484.7	12495.4	5101.24	45.4633	0.246185	1.4416	Up
B2RV38	Rd3l	42838.9	43477.7	56553.5	59546.4	27472.5	54861.8	38586.8	89.6247	26511.7	42974.4	49846.3	37997.6	26914.3	27941.6	27698.5	0.0361883	1.53333	0.61667	30951.2	14219.8	4739.93	45.9426	47458.5	12002.3	4899.91	25.2901	0.246185	1.44143	Up
A0A0A6YY83	Pcdh7	89.6247	89.6247	89.6247	4836.54	8161.93	2432.83	89.6247	89.6247	89.6247	89.6247	89.6247	89.6247	89.6247	89.6247	89.6247	0.036301	29.1962	4.86771	89.6247	0	0	0	2616.7	3312.69	1352.4	126.598	0.246556	1.44008	Up
Q8CJH3	Plxnb1	89.6247	6233.61	8064.86	8983.24	9211.86	9071.18	7841.97	4942.89	6012.7	89.6247	4185.33	89.6247	89.6247	3556.1	89.6247	0.0363868	2.32295	1.21596	2988.61	2997.71	999.237	100.304	6942.4	3537.51	1444.18	50.9552	0.246744	1.43906	Up
Q61826	Madcam1	13546.1	13351.6	8188.63	4525.31	7283.3	8378.92	8841.63	89.6247	89.6247	89.6247	11222.8	3969.62	7050.06	6503.04	89.6247	0.0365964	2.18499	1.12762	4216.19	4357.8	1452.6	103.359	9212.31	3559.42	1453.13	38.6376	0.247375	1.43656	Up
Q9D2C6	Polr3h	39396.7	13972.6	26068.7	40765.2	36314	16827.8	23019.8	22110.2	12777	31334.6	14207.9	21645.9	11404.2	9748.98	12065.2	0.0366944	1.64242	0.715822	17590.4	7246.98	2415.66	41.1984	28890.8	11683.4	4769.74	40.4399	0.247644	1.4354	Up
Q9CPT4	Mydgf	12666.9	20857.8	10479.8	12925.5	8846.09	10406.1	12687.7	13682.6	8848.4	89.6247	89.6247	8528.26	89.6247	8465.1	7174.29	0.0368417	1.91556	0.937766	6628.36	5326.26	1775.42	80.3557	12697	4281.25	1747.81	33.7186	0.248243	1.43366	Up
Q91X78	Erlin1	68401.7	74842.7	89.6247	89.6247	44229.3	89.6247	89.6247	89.6247	89.6247	89.6247	89.6247	89.6247	89.6247	89.6247	26153.8	0.0372457	10.4803	3.38961	2985.64	8688.06	2896.02	290.994	31290.4	35670.5	14562.4	113.998	0.250171	1.42892	Up
Q80UJ7	Rab3gap1	14576.1	17203.6	11522.1	9086.58	20597.9	11153.9	89.6247	7998.84	10754.5	12703.4	16153.1	4737.38	6463.94	8501.01	9340.96	0.0375965	1.64459	0.71773	8526.97	4627.5	1542.5	54.2689	14023.4	4301.3	1756	30.6723	0.251334	1.42485	Up
Q61897	Krt33b	89.6247	44686.7	12656.5	24959	89.6247	89.6247	89.6247	89.6247	89.6247	89.6247	89.6247	89.6247	89.6247	89.6247	89.6247	0.0381602	153.55	7.26256	89.6247	0	0	0	13761.9	18131.4	7402.1	131.751	0.254254	1.41839	Up
Q62168	Krt32	89.6247	74708.9	32220.7	116348	89.6247	89.6247	3898.86	89.6247	89.6247	89.6247	89.6247	1891.36	89.6247	89.6247	89.6247	0.0388458	52.2501	5.70736	713.066	1335.03	445.01	187.224	37257.8	48636.7	19855.9	130.541	0.257369	1.41066	Up
O35639	Anxa3	2916.12	5033.12	6802.27	6382.93	89.6247	89.6247	3442.44	89.6247	3706.59	89.6247	89.6247	89.6247	89.6247	89.6247	89.6247	0.038847	4.11123	2.03957	864.044	1538.11	512.703	178.013	3552.28	3005.08	1226.82	84.5958	0.257369	1.41064	Up
Q9EQH2	Erap1	10652.4	3677.42	9675.19	3514.24	89.6247	89.6247	89.6247	89.6247	89.6247	89.6247	89.6247	89.6247	4757.38	89.6247	2205.41	0.038863	5.4739	2.45257	843.351	1626.02	542.007	192.805	4616.41	4584.85	1871.76	99.3163	0.257369	1.41046	Up
Q9CQC9	Sar1b	8752.17	89.6247	89.6247	89.6247	11073.9	4993.43	89.6247	89.6247	89.6247	89.6247	89.6247	89.6247	89.6247	2949.44	89.6247	0.039018	10.2641	3.35953	407.382	953.272	317.757	234	4181.4	4884.38	1994.04	116.812	0.257591	1.40874	Up
P47809	Map2k4	7394.63	7037.37	5623.21	11555.4	16244.4	8717.07	89.6247	89.6247	13960.6	89.6247	8476.23	89.6247	89.6247	8913.18	89.6247	0.0393652	2.66115	1.41205	3543.08	5399.72	1799.91	152.402	9428.68	3894.11	1589.76	41.3007	0.258677	1.40489	Up
Q9D6J6	Ndufv2	89.6247	5412.56	5626.09	89.6247	89.6247	5400.5	89.6247	89.6247	2927.96	89.6247	89.6247	89.6247	89.6247	89.6247	89.6247	0.0397729	6.87582	2.78153	404.995	946.11	315.37	233.61	2784.67	2953.36	1205.71	106.058	0.260213	1.40041	Up
P51163	Uros	14383.7	9065.76	10027.3	13956.7	14501.3	16393.7	8639.65	10278.3	6031.19	6829.96	6980.59	89.6247	9423.93	13183.4	14791.3	0.0398037	1.54093	0.6238	8471.99	4293.45	1431.15	50.6782	13054.7	2860	1167.59	21.9078	0.260213	1.40008	Up
P26443	Glud1	11270.5	30895.5	16241.6	13773.5	10364.8	13036.4	12698.9	15841.9	13516.8	4932.55	9757.45	89.6247	4969.48	9649.4	4888.48	0.0399454	1.87798	0.909181	8482.73	5106.01	1702	60.193	15930.4	7612.73	3107.89	47.7875	0.260213	1.39853	Up
O35887	Calu	173488	142618	236077	156285	237366	116198	134477	164184	65192.3	250096	113390	19888.3	28715.2	54057.6	29841.6	0.0405227	1.85272	0.889649	95537.9	77120.8	25706.9	80.7227	177005	49909	20375.3	28.1963	0.261564	1.3923	Up
O54734	Ddost	11937.6	24216.7	18001.1	18421.5	9816.27	21235.2	13415.8	12470.3	14539	89.6247	9980.82	89.6247	14937.1	17272.7	8099.49	0.0405487	1.71014	0.774116	10099.4	6280.87	2093.62	62.1906	17271.4	5474.16	2234.82	31.695	0.261564	1.39202	Up
P62900	Rpl31	89.6247	89.6247	4797.06	89.6247	2326.94	3305.51	89.6247	16491	9517.38	89.6247	7409.46	13879.3	11951.9	13654.6	89.6247	0.0406056	0.219312	-2.18894	8130.27	6561.96	2187.32	80.7102	1783.06	2015	822.619	113.007	0.261564	1.39141	Down
A0A1D5RLP1	Cotl1	89.6247	89.6247	89.6247	16439.6	89.6247	16075.3	21605.2	89.6247	23498.1	16229.7	89.6247	20526.2	20097.4	23302.1	20678.5	0.0411763	0.337471	-1.56716	16235.2	9393.88	3131.29	57.8613	5478.9	8349.82	3408.8	152.4	0.264038	1.38535	Down
P21278	Gna11	89.6247	23817.8	89.6247	22325.8	26841.8	89.6247	89.6247	89.6247	89.6247	10469.1	89.6247	4936.24	89.6247	89.6247	89.6247	0.0417196	6.85356	2.77685	1781.42	3630.85	1210.28	203.818	12209	13355.7	5452.43	109.392	0.266315	1.37966	Up
P97861	Krt86	89.6247	23736.7	126648	40233.8	6972.07	11103.3	89.6247	89.6247	89.6247	89.6247	89.6247	89.6247	89.6247	89.6247	89.6247	0.0423496	388.255	8.60086	89.6247	0	0	0	34797.3	47177.8	19260.3	135.579	0.269134	1.37315	Up
Q9QXH4	Itgax	17590	17124.7	18228.7	14045.1	19719.9	22723.3	16045.7	89.6247	14310.6	89.6247	26811	89.6247	11202.2	9996.7	8482.27	0.0423513	1.88421	0.913961	9679.7	8910.77	2970.26	92.0562	18238.6	2882.85	1176.92	15.8063	0.269134	1.37313	Up
Q9QXD8	Limd1	793.232	89.6247	1344.3	5764.77	89.6247	1833.22	89.6247	89.6247	89.6247	89.6247	89.6247	89.6247	89.6247	89.6247	89.6247	0.0427305	18.4376	4.20458	89.6247	0	0	0	1652.46	2128.94	869.136	128.834	0.271137	1.36926	Up
Q8K157	Galm	89.6247	16448.6	12350.8	6827.25	10198.7	6242.84	2216.38	3918.66	8736.09	89.6247	89.6247	7773.55	89.6247	7123.96	89.6247	0.0431065	2.59688	1.37678	3347.46	3656.31	1218.77	109.227	8692.97	5644.44	2304.33	64.9311	0.272708	1.36546	Up
Q8BQ47	Cnpy4	14409.4	8976.52	13214	89.6247	6153.77	89.6247	89.6247	89.6247	6386.7	89.6247	8324.71	89.6247	89.6247	89.6247	89.6247	0.0433074	4.19847	2.06986	1704.31	3240.47	1080.16	190.134	7155.49	6220.88	2539.67	86.9387	0.273572	1.36344	Up
A0A1B0GSR7	Krt10	89.6247	7532.29	3764.76	89.6247	89.6247	2876.33	89.6247	89.6247	89.6247	89.6247	89.6247	1146.13	89.6247	89.6247	89.6247	0.0437725	11.6274	3.53946	207.014	352.168	117.389	170.118	2407.04	2981.38	1217.14	123.861	0.275689	1.3588	Up
Q91ZV8	Adgra2	89.6247	89.6247	1388.57	89.6247	89.6247	89.6247	89.6247	9571.8	4984.19	89.6247	5795.24	89.6247	5806.8	8254.34	89.6247	0.0439336	0.0792339	-3.65774	3863.43	3834	1278	99.2384	306.115	530.29	216.49	173.232	0.276036	1.3572	Down
Q3UHU5	Mtcl1	89.6247	423986	384122	321768	549609	558416	89.6247	89.6247	89.6247	442806	89.6247	584600	89.6247	89.6247	89.6247	0.0440289	3.26545	1.70728	114226	229239	76413.2	200.69	372998	204929	83662	54.941	0.276036	1.35626	Up
Q91ZX7	Lrp1	23303.3	44364.2	36527.9	51895	33495.9	79275.6	28107.3	25898.4	32482.7	24899.8	27610.7	23480.4	37088.2	31546.1	37533.6	0.0440443	1.5012	0.586116	29849.7	5123.21	1707.74	17.1634	44810.3	19480.3	7952.8	43.4728	0.276036	1.35611	Up
A0A075B5T3	Ighv6-6	313658	181094	143669	185395	177518	237427	98095.3	59439.4	127996	58036.6	87218.6	245514	117486	222823	158514	0.0440877	1.58123	0.661048	130569	67022.5	22340.8	51.331	206460	60527.3	24710.2	29.3167	0.276036	1.35568	Up
Q8K2T1	Nmral1	6523.32	10230.9	5857.3	7462.65	10633.3	11750.8	3048.85	89.6247	9861.96	5390.88	2316.42	89.6247	8639.8	7416.24	7448.04	0.0442635	1.77618	0.828781	4922.38	3675.06	1225.02	74.6602	8743.06	2438.35	995.452	27.889	0.276728	1.35395	Up
Q8VDM6	Hnrnpul1	5137.48	8590.35	8760.17	19940.4	14782.1	9502.13	9242.99	6981.97	2944.97	89.6247	13348.2	5559.46	5660.73	5108.78	4377	0.044367	1.87698	0.908415	5923.75	3765.44	1255.15	63.5651	11118.8	5321.39	2172.45	47.8595	0.276968	1.35294	Up
Q8VEE0	Rpe	89.6247	8242.25	89.6247	6916.3	10304	89.6247	89.6247	89.6247	4599.67	89.6247	89.6247	89.6247	89.6247	89.6247	89.6247	0.0447118	7.25964	2.8599	590.741	1503.35	501.116	254.485	4288.57	4724.72	1928.86	110.17	0.27871	1.34958	Up
Q53VP8		18298.3	15684.3	5996.65	89.6247	89.6247	89.6247	17922.7	29844.3	89.6247	31894.9	21348.2	6822.89	35670.1	8406.6	23357.2	0.0448332	0.344282	-1.53834	19484.1	12264.9	4088.31	62.9485	6708.02	8328.54	3400.11	124.158	0.279057	1.3484	Down
A0A075B5W6	Ighv1-55	34795.7	24127.4	51802	89.6247	24869.1	66096.4	17804.5	89.6247	89.6247	89.6247	89.6247	19513	30560.4	21252	28333.2	0.0451752	2.56889	1.36114	13091.3	12960.1	4320.03	98.9977	33630	23141.6	9447.5	68.8121	0.280007	1.3451	Up
D3Z2F3	Arfip2	59891.2	89.6247	38469.1	33105.4	36709.4	45637.4	89.6247	89.6247	29758.7	89.6247	35167.8	20896	89.6247	89.6247	41030.2	0.0451837	2.52043	1.33367	14144.5	17471.1	5823.69	123.518	35650.4	19836.7	8098.29	55.6423	0.280007	1.34502	Up
Q8CI15	Sphk1	2945.27	7216.86	6900	5137.1	12185.7	6686.09	89.6247	4546.72	5935.18	7437.6	6010.65	89.6247	3628.49	89.6247	3146.48	0.0453554	1.98898	0.992027	3441.55	2824.81	941.604	82.0795	6845.18	3059.9	1249.2	44.7015	0.280661	1.34337	Up
A0A286YCV9	Kif13b	39227.6	27151	28032.1	38916.8	41082.3	22539.6	31720.8	89.6247	12756.3	13259.6	42629.9	10568.9	23821.2	28364.5	13718	0.0457604	1.66973	0.739617	19658.8	13018	4339.33	66.2198	32824.9	7838.92	3200.22	23.881	0.282755	1.33951	Up
P01844	Iglc2	64266.2	103648	94000.8	86749.3	28560.6	44603.4	34789.9	20163.2	51452.6	18746.1	29166.9	77288.3	48759.1	60596.4	43591.2	0.0463466	1.64539	0.718433	42728.2	19229.4	6409.79	45.0039	70304.7	29608.4	12087.6	42.1144	0.285561	1.33398	Up
Q3UKC1	Tax1bp1	11551.7	60693.6	25914	86350.6	41353.2	50771	89.6247	29922.3	22387	58915.8	33978.5	12914.5	89.6247	22362.1	89.6247	0.0463491	2.29573	1.19895	20083.2	19554.3	6518.12	97.3665	46105.7	26376.1	10768	57.2079	0.285561	1.33396	Up
Q80Z71	Tnn	5194.16	5776.62	6857.84	89.6247	6125.78	6870.2	89.6247	7691.58	89.6247	89.6247	5114.11	89.6247	4004.29	89.6247	89.6247	0.0467128	2.67305	1.41849	1927.52	2914.59	971.531	151.209	5152.37	2562.42	1046.1	49.7328	0.286969	1.33056	Up
P70265	Pfkfb2	6703.72	4777.83	89.6247	4334.54	5558.8	3915.85	89.6247	89.6247	5307.39	89.6247	5990.73	89.6247	89.6247	1774.55	89.6247	0.0474029	2.79716	1.48396	1512.27	2415.36	805.121	159.718	4230.06	2255.55	920.823	53.3219	0.290368	1.32419	Up
Q9D7Q0	Lyg1	12163.4	7295.06	11241	5873.57	4662.43	13387.2	12605	12336.1	15324.4	17742.6	7514.75	19159	20539.4	6523.47	16431.6	0.04784	0.639229	-0.645595	14241.8	4914.23	1638.08	34.5056	9103.77	3625.12	1479.95	39.82	0.291565	1.32021	Down
P42225	Stat1	15215.2	20897.5	11020.7	8973.02	9908.58	10130.6	10607.1	89.6247	8534.97	89.6247	10930.5	6857.2	8780.46	12759.2	8560.74	0.0479183	1.69944	0.765057	7467.73	4515.94	1505.31	60.4727	12690.9	4574.47	1867.52	36.0452	0.291565	1.3195	Up
Q3TA66	Gp5	2874.59	3564.13	89.6247	89.6247	89.6247	2612.89	89.6247	89.6247	89.6247	89.6247	89.6247	89.6247	89.6247	1803.16	89.6247	0.0481184	5.54755	2.47185	280.018	571.18	190.393	203.98	1553.41	1633.34	666.809	105.145	0.291565	1.31769	Up
Q3UEE7	Apoe	11684.7	60783.2	55321.2	112168	76487.8	56051.7	78234.2	26625.6	18171.1	56435.2	26546	27068.2	14830.9	24709.1	13787.6	0.0483528	1.95087	0.964119	31823.1	21471.5	7157.18	67.4716	62082.8	32679.6	13341.4	52.6387	0.291565	1.31558	Up
Q3U0J8	Tbc1d2b	7725.67	1990.54	89.6247	5767.29	10474.4	8386.8	89.6247	89.6247	89.6247	89.6247	6203.95	89.6247	3872.47	1930.13	5961.58	0.0483537	2.80467	1.48783	2046.25	2624.57	874.855	128.262	5739.06	3983.7	1626.34	69.4138	0.291565	1.31557	Up
Q03173	Enah	22313.4	16081.5	8776.28	12800.8	37540.6	13295.7	9635.55	89.6247	8927.61	89.6247	19708.9	13804.3	16364.7	89.6247	8466.47	0.0484869	2.15367	1.1068	8575.16	7325.08	2441.69	85.4221	18468	10363.8	4231.02	56.1177	0.291953	1.31438	Up
O88712	Ctbp1	17089.8	8650.05	15983.5	12108.8	14575.1	16896.4	13806	11563.2	89.6247	9121.88	17060.1	3472.47	13598.7	3226.51	2406.71	0.0488764	1.7211	0.783335	8260.57	6099.46	2033.15	73.8382	14217.3	3289.89	1343.09	23.14	0.293346	1.3109	Up
Q6PE01	Snrnp40	89.6247	5496.91	89.6247	89.6247	89.6247	89.6247	89.6247	89.6247	10191.6	89.6247	5036.68	4227.02	13447.8	9083.76	12277.6	0.0490686	0.163525	-2.61242	6059.26	5371.15	1790.38	88.6438	990.839	2207.51	901.214	222.793	0.293346	1.3092	Down
P97300	Nptn	89.6247	89.6247	5696.48	5752.37	89.6247	89.6247	8721.99	10306.5	89.6247	89.6247	3438.12	6426.21	7982.86	7639.39	11863	0.0491328	0.313152	-1.67507	6284.15	4225.41	1408.47	67.2392	1967.89	2909.85	1187.94	147.866	0.293346	1.30863	Down
P17717	Ugt2b5	9058.21	25259.6	16081	17961.6	14352.4	17842.2	15832.9	18081.1	17928	10433.8	9776.28	4234.34	89.6247	5902.75	7546.52	0.0492211	1.67918	0.747754	9980.59	6291.66	2097.22	63.039	16759.2	5299.68	2163.59	31.6226	0.29346	1.30785	Up
P59326	Ythdf1	89.6247	89.6247	89.6247	89.6247	89.6247	3545.57	4382.05	89.6247	1625.55	89.6247	7353.85	6856.85	2122.87	1956.88	6528.92	0.0494678	0.193205	-2.3718	3445.14	2896.08	965.361	84.063	665.616	1410.89	575.992	211.967	0.29426	1.30568	Down
Q99KN1	Arrdc1	20363.2	46883.7	40963.3	47856.6	57778.8	59226	60269.8	39729.1	25433	25187.5	34452.8	17322.8	20427.1	22353.2	24359.2	0.0494939	1.51968	0.603772	29948.3	13310.6	4436.87	44.4454	45511.9	14135.6	5770.85	31.0592	0.29426	1.30545	Up
E9PWG6	Ncapg	89.6247	24645.4	16708.6	25493.1	30863.7	36728.5	29312.9	7035.04	89.6247	20585.2	12845.4	89.6247	89.6247	8717.44	8465.01	0.0497947	2.31335	1.20998	9692.21	9998.23	3332.74	103.157	22421.5	12819.4	5233.52	57.1748	0.294857	1.30282	Up
